# Supplementary material for: Corporate social responsibility and firm performance nexus: Moderating role of CEO chair duality
Source: PLoS One. 2023 Aug 3;18(8):e0289037. doi: 10.1371/journal.pone.0289037 (PMC10399786; doi:10.1371/journal.pone.0289037)
Supplement: S1 Dataset — (XLSX) [file pone.0289037.s001.xlsx]

## Sheet: Dataset
Company	TCSR %	BI	BS	CEOD	ROA	TQ	LEVE	MKT Cap	SG	BS	BIP	Size	BMR
ABOT	0	1.09861	1.94591	0	0.198595	3.13712	0.157591	158598486	0.142643	7	0.428571	18.8819	0.0267461
ABOT	0	1.09861	1.94591	0	0.258384	4.64228	0.211924	182094558	0.120384	7	0.428571	19.02	0.0202602
ABOT	0.00728186	1.09861	1.94591	0	0.0685781	2.03756	0.288558	1.73675e+08	0.0788223	7	0.428571	18.9727	0.0205471
ABOT	0.0043055	0	1.94591	0	0.166314	2.73811	0.347686	7.8516e+07	0.145369	7	0.142857	18.1788	0.0412458
ABOT	0.0161992	0	1.94591	0	0.203256	2.17971	0.324308	9.07046e+07	0.301248	7	0.142857	18.3231	0.0431349
ABOT	0.00475671	0	1.94591	0	0.222082	1.61891	0.299669	9.1527e+07	0.177457	7	0.142857	18.3321	0.0566629
ABOT	0.00212758	0	1.94591	0	0.224023	2.68927	0.281083	1.1655e+08	0.175275	7	0.142857	18.5738	0.0575493
ABOT	0.00195872	0	1.94591	0	0.226437	3.66622	0.216757	3.21201e+08	0.131504	7	0.142857	19.5876	0.027233
ABOT	0.00145835	0	1.94591	0	0.204591	5.26456	0.210234	5.60303e+08	0.143757	7	0.142857	20.144	0.0194031
ABOT	0.00131609	0	1.94591	0	0.217533	3.985	0.214639	6.53298e+08	0.0750592	7	0.142857	20.2975	0.0198213
ABOT	0.0040281	0	1.94591	0	0.21632	3.23394	0.257782	738168262	0.104744	7	0.142857	20.4197	0.0197695
ABOT	0.00226751	0	1.94591	0	0.212814	4.16117	0.227552	9.14976e+08	0.115458	7	0.142857	20.6344	0.0156898
ACPL	0.0687672	0	2.07944	0	0.186515	1.37289	0.393775	5.47211e+07	0.114919	8	0.125	17.8178	0.0539687
ACPL	0.000230456	0	2.07944	0	0.137656	1.65651	0.413022	7.3635e+07	0.326001	8	0.125	18.1146	0.0401063
ACPL	0.00115825	0	1.94591	0	0.0740988	0.861591	0.398465	4.63863e+07	0.0855415	8	0.125	17.6525	0.063666
ACPL	0.032775	0	1.94591	0	0.214111	0.852922	0.314785	4.22297e+07	0.256887	8	0.125	17.5586	0.0699325
ACPL	0.0420934	0	2.07944	0	0.144029	1.0099	0.235658	4.72638e+07	-0.0989343	8	0.125	17.6713	0.0624839
ACPL	0.0240858	0	1.94591	0	0.0883917	0.821544	0.251156	3.50192e+07	0.115515	8	0.125	17.3714	0.0843317
ACPL	0.0149825	0	1.94591	0	0.161555	1.22835	0.256362	5.87724e+07	0.227963	8	0.125	17.8892	0.112517
ACPL	0.015952	0	1.79176	0	0.199658	1.59393	0.266379	1.09533e+08	0.0955653	8	0.125	18.5117	0.071657
ACPL	0.0152747	0	1.79176	0	0.16888	2.16597	0.291795	1.50505e+08	0.0903347	8	0.125	18.8295	0.0561179
ACPL	0.0176849	0	2.3979	0	0.180281	1.83992	0.269679	1.81896e+08	0.0429472	8	0.125	19.0189	0.0491222
ACPL	0.027493	0	1.99211	0	0.157133	1.44327	0.261838	2.2782e+08	0.0635956	8	0.125	19.2441	0.0458558
ACPL	0.0201509	0	2.06059	0	0.168764	1.81638	0.274438	2.8886e+08	0.0586875	8	0.125	19.4815	0.0413613
ADMM	0.0266275	1.60944	1.94591	1	0.130917	0.728075	0.517944	31500000	0.102911	7	0.714286	17.2655	0.0549049
ADMM	0.025658	1.60944	1.94591	1	0.0966218	1.58521	0.495258	49210000	0.00320121	7	0.714286	17.7116	0.0431468
ADMM	0.029749	1.60944	1.94591	0	0.0762811	1.04695	0.460408	35758800	-0.0150688	7	0.714286	17.3923	0.0691532
ADMM	0.0210242	1.60944	1.94591	0	0.0809195	0.955583	0.423606	18866400	0.269519	7	0.714286	16.7529	0.142118
ADMM	0.0304663	1.60944	1.94591	0	0.0651953	0.829715	0.445021	17152800	0.174771	7	0.714286	16.6577	0.166025
ADMM	0.0175353	0	1.79176	1	0.0581745	0.80066	0.498234	21000000	0.326154	7	0.142857	16.86	0.144345
ADMM	0.0358353	0	2.07944	1	0.0744372	0.840498	0.428471	20160000	0.119677	7	0.142857	16.8192	0.16761
ADMM	0.0541568	0	1.79176	1	0.126729	1.43073	0.323605	33390000	0.125636	7	0.142857	17.3238	0.121068
ADMM	0.0525977	0	1.79176	0	0.111819	1.67831	0.370036	72282000	0.0539041	7	0.142857	18.0961	0.0664451
ADMM	0.0473794	0	1.94591	0	0.0980028	1.00044	0.280788	67930800	0.0821099	7	0.142857	18.034	0.0803266
ADMM	0.0667098	0	1.89109	0.5	0.0890596	1.09673	0.391026	56070000	-0.0766807	7	0.142857	17.8421	0.0980465
ADMM	0.0555623	0	1.87625	0.166667	0.0996271	1.25849	0.347283	64444800	0.0687936	7	0.142857	17.9813	0.0893618
ADOS	0	0	2.07944	0	0.0245717	1.16045	0.713959	697756	0.333671	7	0.142857	13.4556	0.108443
ADOS	0	0	2.07944	0	0.0260195	1.14332	0.817579	2633040	1.19816	7	0.142857	14.7836	0.0265203
ADOS	0.0271895	0	2.07944	0	0.0212777	1.13537	0.758195	1349433	-0.57378	7	0.142857	14.1152	0.057519
ADOS	0.0270898	0	2.07944	0	0.0947179	1.08101	0.762471	1316520	1.36156	7	0.142857	14.0905	0.0987277
ADOS	0.03929	0	1.94591	0	0.0862795	0.8981	0.599208	1283607	-0.32748	7	0.142857	14.0652	0.116855
ADOS	0.0574861	0	1.94591	0	0.0286685	0.729125	0.652376	585193	-0.136055	7	0.142857	13.2797	0.278072
ADOS	0.0236402	0	2.07944	1	0.0332369	0.821865	0.613029	670109	-0.369958	7	0.142857	13.4152	0.262008
ADOS	0.0599488	0	1.94591	0	0.111945	1.0971	0.687863	5.1963e+06	2.64244	7	0.142857	15.4635	0.0527631
ADOS	0.0355326	0	1.94591	0	0.00826381	1.0596	0.6691	4.09767e+06	-0.317508	7	0.142857	15.2259	0.0643188
ADOS	0.0479633	0	1.94591	0	0.00617262	0.944163	0.594077	2.50468e+06	-0.198738	7	0.142857	14.7337	0.106808
ADOS	0.0193845	0	1.94591	0.2	0.0457611	0.924993	0.635942	2.12355e+06	0.0580691	7	0.142857	14.5686	0.113267
ADOS	0.0342935	0	1.94591	0.0666667	0.0200659	0.976252	0.63304	5331906	-0.304032	7	0.142857	15.4892	0.0451111
AGTL	0	0	2.07944	0	0.1689	1.80135	0.512271	43795128	0.0781892	8	0.125	17.595	0.0810565
AGTL	0.000366177	0	2.07944	0	0.185638	2.16834	0.435909	61184370	0.00669591	8	0.125	17.9294	0.0629445
AGTL	0	0	2.07944	0	0.157107	1.69921	0.375139	5.84686e+07	0.112097	8	0.125	17.884	0.075729
AGTL	0	0	2.07944	0	0.236231	1.65055	0.26566	34778484	0.53925	8	0.125	17.3645	0.155841
AGTL	0	0	2.07944	0	0.249	1.44151	0.170024	4.3428e+07	-0.0525722	8	0.125	17.5866	0.146512
AGTL	0	0	2.07944	0	0.15883	1.17699	0.209136	4.94627e+07	-0.322874	8	0.125	17.7167	0.136578
AGTL	0	0	2.07944	0	0.202372	1.24389	0.163033	4.40828e+07	0.461359	8	0.125	17.6016	0.179805
AGTL	0	0	2.07944	0	0.139571	1.09187	0.163587	43902469	-0.373282	8	0.125	17.5975	0.187209
AGTL	0.000375425	0	2.07944	0	0.157653	2.27369	0.143882	7.63678e+07	-0.0520307	8	0.125	18.1511	0.111978
AGTL	0.00018346	0	2.07944	0	0.248613	3.83397	0.0961934	1.42047e+08	0.0974211	8	0.125	18.7717	0.0407511
AGTL	0.000347981	0	2.07944	0	0.192673	1.84365	0.157643	1.22313e+08	0.365827	8	0.125	18.6221	0.0274661
AGTL	0.000302288	0	2.07944	0	0.199646	2.65044	0.132573	1.8661e+08	0.425796	8	0.125	19.0445	0.0113918
AHTM	0.00598339	0	1.94591	0	-0.00389803	1.16917	0.777229	7.00366e+06	0.0728031	7	0.142857	15.7619	0.0528765
AHTM	0.00291257	0	1.94591	0	0.00165919	1.1346	0.800809	6483690	0.0560125	7	0.142857	15.6848	0.0570297
AHTM	0.00277117	0	1.94591	0	-0.0302681	0.924999	0.70885	6.02983e+06	0.178202	7	0.142857	15.6122	0.138579
AHTM	0.00598058	0	1.94591	0	-0.0215625	0.822512	0.749457	4034296	0.0704316	7	0.142857	15.2103	0.183869
AHTM	0.00176094	0	1.94591	0	0.0207322	0.79474	0.7034	3.57323e+06	0.239647	7	0.142857	15.089	0.235059
AHTM	0.00198868	0	1.94591	0	0.0638182	0.694358	0.624941	1873066	0.176779	7	0.142857	14.4431	0.540364
AHTM	0.00339171	0	1.94591	0	0.0377138	0.677405	0.572634	1.67423e+06	-0.15404	7	0.142857	14.3309	0.651252
AHTM	0.00639304	0	1.60944	0	0.0438749	0.578819	0.433053	3.05454e+06	0.189195	5	0.2	14.9321	0.609176
AHTM	0.0322258	0	1.60944	0	0.0264419	0.589474	0.485405	4.09481e+06	-0.00958785	5	0.2	15.2252	0.45672
AHTM	0.00332939	0	1.94591	0	-0.00544658	0.601579	0.495505	3457968	-0.183149	7	0.142857	15.0562	0.535056
AHTM	0.00613083	0	1.81132	0	0.0311891	0.656062	0.552489	3530009	0.0636169	6	0.166667	15.0768	0.542866
AHTM	0.0138954	0	1.78889	0	0.0173948	0.615705	0.511133	3.73749e+06	0.173727	6	0.166667	15.1339	0.511807
ALTN	0	0	2.45	0	-0.00317969	0.885618	0.749356	68167450	0.113223	12	0.0833333	18.0375	0.112769
ALTN	0	0	2.06	0	-0.00715373	0.854885	0.727217	27404000	0.362955	8	0.125	17.1262	0.333853
ALTN	0	0	2	0	0.000208505	0.764793	0.662933	35385415	0.0305946	8	0.125	17.3818	0.321623
ALTN	0.00442773	0	1.94591	0	-0.000233879	0.666824	0.597656	31172050	0.00689626	7	0.142857	17.255	0.442522
ALTN	0.000141103	0	2.07944	0	-0.000932036	0.686965	0.6054	32816290	0.110879	8	0.125	17.3064	0.477221
ALTN	0.000302935	0	1.94591	0	0.00153673	0.709557	0.498087	44913768	0.135175	7	0.142857	17.6203	0.420538
ALTN	0	0	2.19722	0	0.0781645	0.774829	0.494773	78199376	0.148004	9	0.111111	18.1748	0.256017
ALTN	0.00150242	0	2.07944	0	0.0846378	0.717773	0.432969	116281600	-0.118301	8	0.125	18.5715	0.202206
ALTN	0.0265547	0	2.04959	0	0.0272303	0.720123	0.548636	133178770	0.325558	8	0.125	18.7072	0.19395
ALTN	0.00935238	0	2.10875	0	0.0633442	0.737575	0.492126	180745212	0.0172489	8	0.125	19.0126	0.14531
ANL	0.000216116	0	1.94591	0	0.0371348	0.908773	0.686767	6.89526e+07	0.15757	7	0.142857	18.0489	0.140132
ANL	0.0415478	0	1.94591	0	0.0302774	1.13597	0.716039	165112728	0.952816	7	0.142857	18.9221	0.0579506
ANL	0.00012178	0	1.94591	0	0.0327813	0.808122	0.622112	2.35597e+08	-0.0857944	7	0.142857	19.2776	0.043903
ANL	0.00123035	0	1.94591	0	0.00103479	0.889403	0.729698	1.00709e+08	1.22171	7	0.142857	18.4277	0.157001
ANL	0.00202917	0	1.94591	0	0	0.729698	0.729698	5.44535e+07	0.00244734	7	0.142857	17.8129	0.290364
ANL	0	0	1.94591	0	-0.130087	0.648288	0.612859	2.51089e+07	0.102789	7	0.142857	17.0387	0.670264
ANL	0.00141159	0	1.60944	0	-0.0917844	0.897584	0.842675	2.91118e+07	-0.590079	5	0.2	17.1867	0.357783
ANL	0.00359603	0	1.60944	0	0.0466218	0.926265	0.77109	2.89299e+07	0.153841	5	0.2	17.1804	0.163598
ANL	3.20775e-05	0	1.60944	0	-0.102274	0.938594	0.809681	2.71104e+07	-0.031839	5	0.2	17.1154	0.1459
ANL	0.00036	0	1.94591	0	-0.158449	1.06922	0.960649	2.64281e+07	-0.195458	7	0.142857	17.0899	0.0275737
ANL	0	0	1.94591	0	-0.072662	0.868274	0.787775	1.80129e+07	0.231211	7	0.142857	16.7066	0.0195986
ANL	0.000130692	0	1.83375	0	-0.111128	0.958695	0.852702	5.06272e+07	-0.0283775	7	0.142857	17.74	0.00449572
ASHT	0	0	1.94591	1	0.0197071	0.872745	0.817663	542268	-0.068589	7	0.142857	13.2035	0.192293
ASHT	0	0	1.94591	1	0.011589	0.89593	0.831732	517778	-0.320417	7	0.142857	13.1573	0.194892
ASHT	0	0	1.94591	1	0.00850843	0.793166	0.740408	349850	-0.184786	7	0.142857	12.7653	0.443021
ASHT	0	0	1.94591	1	0.0188903	0.748653	0.6974	174925	0.400862	7	0.142857	12.0721	0.945056
ASHT	0	0	1.94591	1	0.0205677	0.61815	0.561802	298072	0.299099	7	0.142857	12.6051	0.911326
ASHT	0	0	2.07944	1	0.0440711	0.641455	0.553254	334457	0.17267	8	0.125	12.7203	0.901077
ASHT	0.242676	0	2.07944	1	0.0916955	0.636427	0.504459	769670	-0.101579	8	0.125	13.5537	0.481531
ASHT	0.0971652	0	2.07944	1	0.0918044	0.790188	0.227514	4.30315e+06	-0.145984	8	0.125	15.2749	0.133947
ASHT	0.122832	0	2.07944	1	0.0454063	0.445395	0.0340031	7171925	-0.348122	8	0.125	15.7857	0.123362
ASHT	0.0699077	0	2.07944	1	0.00607229	0.341989	0.0447398	3323575	-0.257926	8	0.125	15.0166	0.267242
ASHT	0.0785427	0	2.07944	1	0.0499362	0.578934	0.320962	4.00578e+06	-0.222618	8	0.125	15.2032	0.222912
ASHT	0.0904274	0	2.07944	1	0.0338049	0.455439	0.133235	3.495e+06	-0.0456772	8	0.125	15.0668	0.25216
ATBA	0.835425	0.99	1.94591	0	0.0734073	1.1685	0.510644	2.79122e+06	0.260827	7	0.428571	14.842	0.0986852
ATBA	0.694148	1.05	1.94591	0	0.11587	1.75985	0.555112	7.28809e+06	0.320522	7	0.428571	15.8018	0.0461024
ATBA	0.334787	0	1.94591	0	0.0885032	1.05966	0.519283	7.73591e+06	0.634837	7	0.142857	15.8614	0.0749877
ATBA	0.409399	0	1.94591	0	0.144876	1.45615	0.424891	7.19259e+06	-0.0650924	7	0.142857	15.7886	0.0980637
ATBA	0.118565	0	1.94591	0	0.146987	1.48886	0.433306	1.08765e+07	0.274839	7	0.142857	16.2021	0.0788798
ATBA	0.261887	1	1.94591	0	0.170378	1.24025	0.457611	1.56084e+07	0.458162	7	0.428571	16.5633	0.0723027
ATBA	0.26988	1	1.94591	0	0.184674	1.48687	0.429756	1.74071e+07	0.229856	7	0.428571	16.6724	0.0862135
ATBA	0.222702	1	1.94591	0	0.160046	2.01494	0.460146	3.50069e+07	0.229731	7	0.428571	17.3711	0.0560898
ATBA	0	1.09861	1.94591	0	0.139131	3.45945	0.519738	5.59282e+07	0.379444	7	0.428571	17.8396	0.0457435
ATBA	0.392674	1	1.94591	0	0.187829	2.82682	0.367435	87433995	0.303747	7	0.428571	18.2864	0.0390542
ATBA	0.768078	1.09861	1.94591	0	0.164841	2.0862	0.444665	7.23083e+07	-0.121663	7	0.428571	18.0965	0.0618487
ATBA	0.386917	1.06574	1.94591	0	0.163934	2.79082	0.443946	1.11856e+08	0.224716	7	0.428571	18.5327	0.0507691
ATLH	0.0616304	0	2.07944	0	0.0887045	1.21682	0.650667	79039324	0.148013	8	0.125	18.1855	0.0337233
ATLH	0.0652324	0	2.19722	0	0.0688832	1.77073	0.629718	64983978	-0.0460467	9	0.111111	17.9897	0.0457931
ATLH	0.046412	0	2.19722	0	0.0807626	1.61414	0.608925	99326850	0.239813	9	0.111111	18.4139	0.0342724
ATLH	0.0680292	0	2.19722	0	0.0304214	1.43972	0.550004	4.45694e+07	-0.434286	9	0.111111	17.6126	0.0745189
ATLH	0.0210624	0	2.19722	0	0.0835997	1.34097	0.543335	63096112	0.858824	9	0.111111	17.9602	0.0616809
ATLH	0.0566352	0	2.19722	0	0.104203	1.31388	0.519561	7.20101e+07	0.272616	9	0.111111	18.0923	0.0641912
ATLH	0.0648014	0	2.19722	0	0.10986	1.51984	0.508513	82782798	0.168826	9	0.111111	18.2317	0.0650727
ATLH	0.0674189	0	2.19722	0	0.133822	2.26231	0.456556	1.49849e+08	0.113475	9	0.111111	18.8251	0.0435718
ATLH	0	0	2.19722	0	0.139334	2.866	0.449133	2.37742e+08	0.0508791	9	0.111111	19.2867	0.0332853
ATLH	0.134314	0	2.19722	0	0.148963	2.95396	0.414603	3.46391e+08	0.0290805	9	0.111111	19.6631	0.0266708
ATLH	0.204306	0	2.19722	0	0.119964	2.04283	0.48195	381570354	0.202093	9	0.111111	19.7598	0.0288338
ATLH	0.112873	0	2.19722	0	0.136087	2.62093	0.448562	6.24607e+08	0.172868	9	0.111111	20.2526	0.0212254
BATA	0.0189789	0	2.30259	0	0.0774847	1.19628	0.506929	7302960	0.154834	10	0.1	15.8038	0.0955178
BATA	0.0168178	0	2.30259	0	0.191478	2.43991	0.480494	29529360	0.290738	10	0.1	17.2009	0.0329516
BATA	0.025407	0	2.30259	0	0.209835	2.84969	0.369462	62370000	0.292428	10	0.1	17.9486	0.023019
BATA	0.0243794	0	2.30259	0	0.181262	2.68124	0.392999	44679600	0.164348	10	0.1	17.615	0.0438842
BATA	0.0364013	0	2.30259	0	0.20859	1.59101	0.343723	43978032	0.295768	10	0.1	17.5992	0.0623334
BATA	0.0179193	1.09861	2.30259	0	0.161721	1.62887	0.291486	46419912	0.178451	10	0.3	17.6532	0.0706117
BATA	0.0174436	1.09861	2.19722	0	0.181052	2.11385	0.302343	5.30009e+07	0.16916	9	0.333333	17.7858	0.0742158
BATA	0.0171381	1.09861	2.19722	0	0.192889	3.59973	0.295593	135248400	0.113065	9	0.333333	18.7226	0.0332769
BATA	0.0140372	1.09861	2.19722	0	0.18122	3.85871	0.288956	244641600	0.0777113	9	0.333333	19.3153	0.021482
BATA	0.0113542	1.09861	2.19722	0	0.17544	3.2657	0.265567	282248064	0.07368	9	0.333333	19.4583	0.0214393
BATA	0.0164185	1.09861	2.19722	0	0.183485	2.67631	0.297945	308246148	0.0203397	9	0.333333	19.5464	0.0216145
BATA	0.0139366	1.09861	2.19722	0	0.180049	3.26691	0.284156	249480000	0.027492	9	0.333333	19.3349	0.0285663
BCL	0.00224048	2.07944	2.19722	0	0.0857296	1.10763	0.393974	5083276	0.0820415	9	0.888889	15.4415	0.0665146
BCL	0	2.07944	2.19722	0	0.0363871	1.13767	0.545364	4199228	0.105062	9	0.888889	15.2504	0.0774797
BCL	0	2.07944	2.19722	0	0.0280688	0.929034	0.58493	4.12987e+06	0.214047	9	0.888889	15.2338	0.0811017
BCL	0	2.07944	2.19722	0	0.0380362	0.897186	0.570386	1738264	0.224109	9	0.888889	14.3684	0.221119
BCL	0	2.07944	2.19722	0	0.0787725	0.953269	0.552438	3.37348e+06	0.0643265	9	0.888889	15.0315	0.138376
BCL	0.000631764	2.07944	2.19722	0	0.0790565	0.772676	0.472204	5110504	0.139843	9	0.888889	15.4468	0.102171
BCL	0	0	2.19722	0	0.0428333	0.848499	0.503347	3911100	-0.114111	9	0.111111	15.1793	0.138182
BCL	0	0	1.79176	0	0.0172704	0.835955	0.587016	4171840	0.0124294	6	0.166667	15.2439	0.131147
BCL	0	0	1.79176	0	-0.102484	1.27432	0.572373	4130100	-0.363549	6	0.166667	15.2338	0.10661
BCL	0	0	2.19722	0	0.0389758	1.11778	0.60404	9.60822e+06	0.525987	9	0.111111	16.0781	0.0496039
BCL	0	0	2.19722	0	0.0257374	0.967082	0.54857	4.6739e+06	-0.213622	9	0.111111	15.3575	0.096849
BCL	0	0	2.06207	0	-0.0125904	1.11973	0.574994	17309708	0.307934	8	0.125	16.6668	0.0331691
BCML	0	1.94591	2.07944	1	-0.0383771	0.803457	0.774671	360000	0.115977	8	0.875	12.7939	0.563169
BCML	0	1.94591	2.07944	1	-0.00981145	0.754562	0.716874	310000	0.222683	8	0.875	12.6443	1.03233
BCML	0	1.94591	2.07944	1	-0.0253636	0.791062	0.733924	666080	-0.00947194	8	0.875	13.4092	0.471383
BCML	0	1.94591	2.07944	1	-0.0539892	0.667184	0.629445	162176	0.00958685	8	0.875	11.9964	3.11824
BCML	0.199287	1.94591	2.07944	1	0.0742988	0.565687	0.541412	379086	0.600607	8	0.875	12.8455	1.66628
BCML	0.188901	1.94591	2.07944	1	0.0815842	0.551193	0.530907	584352	0.426215	8	0.875	13.2783	1.20604
BCML	0.111932	0	2.07944	1	0.0494455	0.486568	0.426382	475151	-0.0247184	8	0.125	13.0714	2.14953
BCML	0.288172	0	2.07944	1	0.119387	0.486178	0.322608	2.29687e+06	0.241381	8	0.125	14.6471	0.532075
BCML	0.0824897	0	2.07944	1	0.0381602	0.49332	0.404706	2.66647e+06	-0.066384	8	0.125	14.7963	0.479848
BCML	0	0	2.07944	0	-0.0466722	0.423893	0.344228	1460880	-0.0879046	8	0.125	14.1945	0.823166
BCML	0	0.648637	2.07944	0.833333	0.0527006	0.50114	0.428374	3.73109e+06	-0.178457	8	0.125	15.1322	0.368879
BCML	0.0274966	0.216212	2.07944	0.611111	0.0147295	0.472784	0.392436	2958282	0.142213	8	0.125	14.9001	0.458413
BHAT	0.00531945	0	2.07944	0	0.0448072	0.959479	0.759918	6079500	0.105899	8	0.125	15.6204	0.121255
BHAT	0.018459	0	2.07944	0	0.0362937	0.903999	0.749742	5850000	0.317185	8	0.125	15.582	0.145886
BHAT	0.0112485	0	2.07944	0	0.0187798	0.874421	0.70922	4950000	-0.0103308	8	0.125	15.4149	0.199911
BHAT	0.0156943	0	2.07944	0	0.0258037	0.786807	0.685801	2029800	0.0772427	8	0.125	14.5234	0.48513
BHAT	0.0257416	0	2.07944	0	0.132749	0.804719	0.559261	6330000	0.269541	8	0.125	15.6608	0.221256
BHAT	0.111932	0	2.07944	1	0.227476	0.593988	0.419254	7350000	0.571721	8	0.125	15.8102	0.29983
BHAT	0.0124975	0	2.07944	1	0.0844126	0.545751	0.333396	6600000	-0.155407	8	0.125	15.7026	0.366718
BHAT	0.0200501	0	2.07944	1	0.133239	0.681349	0.331001	9900000	0.0979876	8	0.125	16.108	0.297713
BHAT	0.0106571	0	2.19722	0	0.0767803	0.627555	0.381548	1.57665e+07	0.151964	9	0.111111	16.5734	0.208574
BHAT	0.0241451	0	2.19722	1	0.0439297	0.636335	0.274158	14220000	-0.0881645	9	0.111111	16.4702	0.241
BHAT	0.119129	0	2.1187	0.333333	0.116431	0.648283	0.383103	20400000	-0.0969629	8	0.125	16.831	0.178409
BHAT	0.0513103	0	2.17105	0.444444	0.079047	0.637391	0.34627	27000000	0.0301087	9	0.111111	17.1113	0.143937
BILF	0	0	2.19722	1	0.013692	0.77218	0.722581	352500	-0.0263356	9	0.111111	12.7728	0.581691
BILF	0	0	2.19722	1	-0.0436731	0.913864	0.86665	408900	0.0267962	9	0.111111	12.9212	0.253216
BILF	0.0068257	0	2.19722	1	-0.0239243	0.830561	0.808405	225600	0.153141	9	0.111111	12.3265	0.864734
BILF	0.0119831	0	2.19722	1	-0.0996257	0.93348	0.921729	141000	0.0446072	9	0.111111	11.8565	0.532851
BILF	0.00570843	0	2.19722	1	-0.00932211	0.918623	0.900985	93060	0.385238	9	0.111111	11.441	1.07173
BILF	0.0191131	0	1.94591	1	-0.01534	0.868961	0.859326	141000	0.47381	7	0.142857	11.8565	1.16809
BILF	0.0294981	0	1.94591	1	-0.02967	0.973906	0.902087	155100	-0.153169	7	0.142857	11.9518	0.74363
BILF	0.0152685	0	1.94591	1	0.0457389	0.885514	0.790934	676800	0.115223	7	0.142857	13.4251	0.416767
BILF	0.0230809	0	1.94591	0	-0.0120398	0.803677	0.735355	1402950	0.120287	7	0.142857	14.1541	0.25499
BILF	0.0208354	0	1.94591	0	-0.0956067	0.865293	0.822665	592200	-0.197855	7	0.142857	13.2916	0.396194
BILF	0.0616747	0	1.94591	0	-0.0193733	0.885996	0.835225	408900	-0.348177	7	0.142857	12.9212	0.201976
BILF	0.035197	0	1.94591	0	-0.0423399	0.851655	0.797749	2333550	-0.909593	7	0.142857	14.6629	0.0390367
BNWM	0.092389	0.693147	2.19722	0	0.0274421	0.438434	0.192764	1591980	0.102304	9	0.222222	14.2805	0.313934
BNWM	0.0570021	0.693147	2.19722	0	0.0398517	0.711173	0.210979	2636400	0.0245179	9	0.222222	14.7849	0.200212
BNWM	0.0530718	0.693147	2.19722	0	0.0384864	1.14266	0.560311	3.91505e+06	0.122179	9	0.222222	15.1803	0.0801312
BNWM	0.0894525	0.693147	2.19722	0	-0.00657177	0.432054	0.309731	1.032e+06	0.177905	9	0.222222	13.847	0.536374
BNWM	0.0750086	0.693147	2.19722	0	0.0955102	0.396817	0.285317	616005	0.0617154	9	0.222222	13.331	1.06107
BNWM	0.0795059	0.693147	2.19722	0	0.102767	0.280253	0.204605	1175733	0.370141	9	0.222222	13.9774	0.954134
BNWM	0.102118	0.693147	2.19722	0	0.0925332	0.439733	0.180518	1711125	0.165516	9	0.222222	14.3527	0.709884
BNWM	0.0704133	0.693147	1.94591	0	0.0808792	0.568493	0.257467	5848245	0.217543	7	0.285714	15.5817	0.226778
BNWM	0.0577627	0.693147	1.94591	0	0.0686271	0.498552	0.236189	7.13923e+06	-0.0233285	7	0.285714	15.7811	0.205223
BNWM	0.0570981	0	1.94591	0	0.0313013	0.476186	0.23685	4.83776e+06	0.0102614	7	0.142857	15.392	0.316981
BNWM	0.0757521	0	1.94591	0	0.078603	0.443339	0.233491	5.05355e+06	-0.0596868	7	0.142857	15.4356	0.367057
BNWM	0.0635377	0.231049	1.94591	0	0.0595105	0.472693	0.23551	6.51182e+06	0.0585756	7	0.142857	15.6891	0.289729
BTL	0.00273154	0	2.07944	1	0.0531913	0.923888	0.744737	4582800	0.109352	8	0.125	15.3378	0.135943
BTL	0.0103304	0	2.07944	1	0.0414567	0.887369	0.725669	4727520	-0.0828604	8	0.125	15.3689	0.148834
BTL	0.0100389	0	2.07944	0	0.0231224	0.878133	0.698929	4502400	0.107479	8	0.125	15.3201	0.186907
BTL	0.0150621	0	2.07944	0	0.0287303	0.766728	0.663172	2556720	0.100439	8	0.125	14.7542	0.323689
BTL	0.063858	0	2.07944	1	0.17577	0.605922	0.482767	2444160	0.230385	8	0.125	14.7092	0.509901
BTL	0.146101	0	2.07944	1	0.214614	0.502515	0.357956	4.37312e+06	0.510736	8	0.125	15.291	0.417031
BTL	0.00613397	0	2.07944	1	0.0868816	0.600988	0.368579	4.98094e+06	-0.110509	8	0.125	15.4211	0.413329
BTL	0.0224926	0	2.19722	1	0.0950977	0.727274	0.416506	7589760	0.0583296	9	0.111111	15.8423	0.319012
BTL	0.0225635	0	2.19722	0	0.0427249	0.70972	0.520857	9.77407e+06	0.279898	9	0.111111	16.0952	0.267957
BTL	0.00886941	0	2.19722	0	0.0165294	0.627403	0.460006	9390720	0.0330221	9	0.111111	16.0552	0.285265
BTL	0.0352617	0	2.19722	0.25	0.10527	0.62897	0.434445	9648000	-0.101864	9	0.111111	16.0823	0.285971
BTL	0.0222315	0	2.19722	0.0833333	0.0548413	0.655364	0.471769	1.546e+07	0.177821	9	0.111111	16.5538	0.192321
BWCL	0.171752	0	1.94591	0	0.0680347	1.41943	0.730827	128754010	0.224866	7	0.142857	18.6734	0.0376684
BWCL	0.0285263	0	1.94591	0	0	1.338	0.740867	211027806	0.371594	7	0.142857	19.1675	0.0283429
BWCL	0.0567091	0	1.94591	0	0.00663296	1.08687	0.730223	1.13587e+08	0.26876	7	0.142857	18.5481	0.0603636
BWCL	0.0670678	0	1.94591	0	0.0258735	0.881037	0.723551	8.31959e+07	0.513356	7	0.142857	18.2367	0.125091
BWCL	0.000310542	0	1.79176	0	-0.0312724	0.913577	0.735854	4.65168e+07	-0.0614492	6	0.166667	17.6553	0.214988
BWCL	0.0202938	0	1.60944	0	0.00536966	0.707762	0.562252	7.00781e+07	0.126678	5	0.2	18.0651	0.209144
BWCL	0.234377	0	1.94591	0	0.0908325	0.988055	0.451793	1.41891e+08	0.0418524	7	0.142857	18.7706	0.130179
BWCL	0.199534	0	1.94591	0	0.157722	1.43121	0.399436	3.73414e+08	0.353312	7	0.142857	19.7382	0.0641222
BWCL	0.234959	0	1.94591	0	0.206654	2.11001	0.309398	596766447	0.202562	7	0.142857	20.207	0.0478825
BWCL	0.212633	0	1.94591	0	0.128657	1.55606	0.535693	7.46827e+08	0.129273	7	0.142857	20.4313	0.048653
BWCL	0.631724	0	1.82325	0	0.0929938	1.28444	0.499071	1.00628e+09	0.398494	6	0.166667	20.7295	0.0417215
BWCL	0.359772	0	1.90502	0	0.142768	1.65017	0.448054	1.30651e+09	0.129097	7	0.142857	20.9906	0.0365625
CEPB	0	0	1.94591	1	0.0459298	0.972492	0.364423	3.11328e+07	0.143065	7	0.142857	17.2538	0.0906122
CEPB	0	0	1.94591	1	0	1.20862	0.698622	4.01931e+07	0.148684	7	0.142857	17.5092	0.0722629
CEPB	0	0	1.94591	1	0.00210035	0.933333	0.781189	35341700	0.140595	7	0.142857	17.3806	0.0829791
CEPB	0	0	1.94591	1	-0.0765137	0.931577	0.863653	9.32314e+06	0.420119	7	0.142857	16.048	0.201486
CEPB	0	0	2.07944	1	0.00300797	0.73676	0.65211	11309344	0.35657	8	0.125	16.2411	0.521211
CEPB	0	0	2.07944	1	0.0287962	0.617526	0.552214	1.08852e+07	0.214046	8	0.125	16.2029	0.578735
CEPB	0	0	2.07944	0	0.0382292	0.709312	0.569443	1.33945e+07	0.0971191	8	0.125	16.4104	0.432726
CEPB	0	0	2.07944	0	0.0699182	1.01085	0.561653	2.86798e+07	0.10157	8	0.125	17.1717	0.202899
CEPB	0.189697	0	2.07944	0	0.0477921	1.53955	0.564101	7.83608e+07	0.0303498	8	0.125	18.1768	0.0733108
CEPB	0	0	2.07944	0	-0.0145594	1.46928	0.608811	8.66232e+07	-0.101004	8	0.125	18.2771	0.0637098
CEPB	0	0	2.07944	0	0.028864	1.01388	0.584722	7.65084e+07	0.015391	8	0.125	18.1529	0.0764696
CEPB	0.0632322	0	2.07944	0	0.0206989	1.3409	0.585878	1.44152e+08	0.150273	8	0.125	18.7864	0.0396321
CHCC	0.0108346	1.09861	2.07944	0	0.148894	1.35842	0.415008	54023515	0.123036	8	0.375	17.8049	0.0391112
CHCC	0.0163207	1.09861	2.19722	0	0.0521205	1.44092	0.367005	5.40028e+07	0.145576	9	0.333333	17.8045	0.0414163
CHCC	0.00907444	1.09861	2.07944	0	0.00236179	0.756396	0.507537	2.58926e+07	0.125334	8	0.375	17.0695	0.0833482
CHCC	0.0347984	1.09861	2.07944	0	0.0335806	0.774666	0.521788	1.2932e+07	0.176854	8	0.375	16.3752	0.17541
CHCC	0.00756918	1.09861	2.07944	0	-0.00283278	0.749151	0.537622	8.81249e+06	-0.240464	8	0.375	15.9917	0.254862
CHCC	0.0359097	1.09861	2.19722	0	0.0127951	0.693842	0.5654	8602209	0.223371	9	0.333333	15.9675	0.271066
CHCC	0.0127205	0	2.07944	0	0.0927144	1.41853	0.429577	2.83108e+07	0.285861	8	0.125	17.1588	0.0949313
CHCC	0.0156514	0	2.07944	0	0.241724	1.46208	0.267642	5.56181e+07	0.153406	8	0.125	17.834	0.0666875
CHCC	0.0124756	0	2.07944	1	0.136114	1.43376	0.151925	1.15623e+08	0.0113028	8	0.125	18.5658	0.0694155
CHCC	0.0294137	0	2.07944	0	0.136114	1.83503	0.151925	1.53723e+08	0.0314029	8	0.125	18.8507	0.0522112
CHCC	0.0391977	0.366204	2.09907	0.166667	0.102772	1.2654	0.350682	2.11199e+08	0.0782817	8	0.125	19.1683	0.0432777
CHCC	0.027029	0.122068	2.08599	0.388889	0.125	1.5114	0.218177	3.15782e+08	0.362466	8	0.125	19.5706	0.0331295
COLG	0	0	1.94591	0	0.23626	2.93335	0.384816	3.52636e+07	0.153834	7	0.142857	17.3784	0.0368356
COLG	0	0	1.94591	0	0.228162	4.73464	0.355935	5.98781e+07	0.184442	7	0.142857	17.9078	0.0285097
COLG	0	0	1.94591	0	0.21645	4.27562	0.317615	9.94971e+07	0.205581	7	0.142857	18.4156	0.0215237
COLG	0	0	1.94591	0	0.190327	2.44279	0.31474	5.57362e+07	0.254902	7	0.142857	17.8361	0.0484462
COLG	0.068656	0	1.94591	0	0.239597	5.53081	0.25578	1.3424e+08	0.0234923	7	0.142857	18.7151	0.0266475
COLG	0.205924	0	1.94591	0	0.182115	3.46779	0.318169	2.0251e+08	0.227343	7	0.142857	19.1263	0.0215973
COLG	0.182379	0	2.07944	0	0.205131	7.19863	0.296722	2.96688e+08	0.322131	8	0.125	19.5082	0.0187161
COLG	0.0782333	0	1.60944	0	0.172673	8.11704	0.276542	6.66648e+08	0.0833157	5	0.2	20.3178	0.00998752
COLG	0.176334	0	1.60944	0	0.165877	9.63691	0.24125	7.15641e+08	0.14598	5	0.2	20.3887	0.0108228
COLG	0.155929	0	2.19722	0	0.192501	6.23931	0.215709	6.06231e+08	0.0466749	9	0.111111	20.2228	0.0149343
COLG	0.224761	0	1.89789	0	0.192982	6.69841	0.267362	6.09425e+08	0.0620237	7	0.142857	20.228	0.0175204
COLG	0.185675	0	1.90152	0	0.183787	7.52488	0.24144	9.19933e+08	0.136291	7	0.142857	20.6398	0.0127769
CPPL	0.671436	0	2.19722	0	0	0.922723	0.565576	2937600	0.211058	9	0.111111	14.8931	0.10343
CPPL	0.0795145	0	2.19722	0	0	1.84438	0.569572	9077184	0.477332	9	0.111111	16.0213	0.0412675
CPPL	0.0309679	0	2.19722	0	0	0.978284	0.722572	9.30044e+06	0.589115	9	0.111111	16.0456	0.0459658
CPPL	0.0101578	0	2.19722	0	0	0.750489	0.750489	3318570	-0.0401516	9	0.111111	15.015	0.113988
CPPL	0.00606622	0	2.19722	0	0	1.20647	0.577469	2818260	-0.0365808	9	0.111111	14.8516	0.168061
CPPL	0.0530661	0	2.19722	0	0.104713	0.772445	0.50952	8.15356e+06	0.245175	9	0.111111	15.914	0.107691
CPPL	0.012265	0	2.19722	0	0.0294007	0.887373	0.625503	4957200	0.317526	9	0.111111	15.4164	0.183799
CPPL	0.000909736	0	2.30259	0	0.0332924	1.02936	0.659735	10602900	0.267881	10	0.1	16.1766	0.114294
CPPL	0.0161294	0	2.19722	0	0.0660638	1.80847	0.636106	20448450	0.297011	9	0.111111	16.8334	0.0677431
CPPL	0.0847325	0.693147	2.07944	0	0.165237	2.55967	0.442211	51956964	0.162075	8	0.25	17.7659	0.0423228
CPPL	0.114989	0.115525	2.19515	0	0.0664512	1.3773	0.575091	1.01183e+08	0.106811	9	0.111111	18.4324	0.0327753
CPPL	0.0719502	0.269557	2.15727	0	0.0992506	1.91515	0.551136	7.0396e+07	-0.064552	9	0.111111	18.0696	0.0570612
CRTM	0.0283521	0	1.94591	1	-0.00799522	0.840431	0.654809	8.98792e+06	0.08897	7	0.142857	16.0114	0.273903
CRTM	0.013064	0	1.94591	1	0.00856594	0.858249	0.548374	30867978	0.0969037	7	0.142857	17.2452	0.149982
CRTM	0.0133577	0	1.94591	1	-0.00279122	0.863779	0.636398	2.87976e+07	0.581773	7	0.142857	17.1758	0.140726
CRTM	0.021043	0	1.94591	1	0.0165515	0.793588	0.639215	1.20564e+07	0.215486	7	0.142857	16.3051	0.323664
CRTM	0.0159946	0	1.94591	1	0.0313659	0.713744	0.60752	1.06146e+07	0.0104994	7	0.142857	16.1777	0.406314
CRTM	0.0442693	0	2.07944	1	-0.00940441	0.702905	0.670804	7.66198e+06	0.358624	8	0.125	15.8518	0.542063
CRTM	0.0177371	0	2.07944	1	-0.00886174	0.748822	0.691057	4.37968e+06	-0.137577	8	0.125	15.2925	0.932045
CRTM	0.0255118	0	2.07944	1	0.00892355	0.676632	0.592086	8.71015e+06	0.0419	8	0.125	15.98	0.587424
CRTM	0.0400602	0	2.07944	1	0.0199482	0.623067	0.551975	1.00831e+07	-0.0641345	8	0.125	16.1264	0.532398
CRTM	0.0314544	0	2.07944	0	0.0177998	0.633092	0.539106	1.30099e+07	-0.0464668	8	0.125	16.3812	0.441232
CRTM	0.0353196	0	2.07944	0.833333	0.00996188	0.683044	0.608758	15584000	-0.106125	8	0.125	16.5618	0.43416
CRTM	0.0356114	0	2.07944	0.611111	0.0159033	0.646401	0.566613	2.996e+07	0.027787	8	0.125	17.2154	0.328948
CSAP	0.0298001	0	2.07944	0	0.069889	0.814201	0.451457	1.52057e+07	0.331209	8	0.125	16.5372	0.134009
CSAP	0.00272569	0	2.07944	0	0	1.2805	0.318493	33129452	0.712921	8	0.125	17.3159	0.096603
CSAP	0.00123796	0.693147	2.07944	0	0.0857657	0.562618	0.382258	3.16843e+07	0.456369	8	0.25	17.2713	0.0944947
CSAP	0.16005	0.693147	2.07944	0	-0.0575551	0.741382	0.388844	10145862	-0.286172	8	0.25	16.1326	0.250922
CSAP	0.373455	0.693147	2.07944	0	0.0850999	0.68825	0.370933	14177106	0.118857	8	0.25	16.4671	0.217194
CSAP	0.43154	0.693147	2.07944	0	0.0880265	0.47473	0.26582	14747352	0.187782	8	0.25	16.5066	0.244201
CSAP	0.444663	0.693147	2.07944	0	0.067182	0.600723	0.210615	13093074	-0.103895	8	0.25	16.3876	0.30671
CSAP	0.598528	0.693147	1.60944	0	0.138903	0.609569	0.156177	25401354	0.268535	5	0.4	17.0503	0.19509
CSAP	0.361301	0.693147	1.60944	0	0.0897544	0.659395	0.149066	2.70223e+07	-0.194235	5	0.4	17.1122	0.194143
CSAP	0.133807	0.693147	1.60944	0	0.0292585	1.34138	0.211575	3.22765e+07	-0.428677	5	0.4	17.2898	0.167001
CSAP	1.27005	0.693147	1.60944	0	0.0830373	0.729008	0.227364	8.89746e+07	2.29005	5	0.4	18.3039	0.0822616
CSAP	0.588386	0.693147	1.60944	0	0.0673501	0.909927	0.196002	1.85208e+08	0.621763	5	0.4	19.037	0.0464417
DCL	0.0110031	1.29824	2.16778	1	0.0343656	0.860459	0.650283	26070000	0.153807	9	0.333333	17.0763	0.110578
DCL	2.25352e-05	0.693147	2.19722	1	0.00931199	0.868566	0.603602	6.20046e+07	0.677344	9	0.333333	17.9427	0.141846
DCL	0.000226735	1.79176	2.19722	1	-0.0230965	0.664961	0.614855	43814175	0.0445537	9	0.333333	17.5955	0.189971
DCL	0.022721	1.60944	2.19722	1	-0.00755716	0.66047	0.618935	9.82781e+06	-0.137482	9	0.333333	16.1007	0.837394
DCL	7.18753e-05	1.09861	2.07944	1	-0.0298407	0.670663	0.632304	6146850	-0.385	8	0.375	15.6315	1.24838
DCL	0.000713886	1.09861	2.07944	1	-0.017583	0.656232	0.632611	6.57601e+06	0.456123	8	0.375	15.6989	1.15726
DCL	0	0	1.79176	1	0.0182089	0.71968	0.626107	1.33466e+07	0.384708	8	0.125	16.4068	0.589455
DCL	0	0	1.94591	1	0.0178919	0.743304	0.617909	2.66932e+07	0.228625	8	0.125	17.0999	0.30915
DCL	0	0	1.79176	1	0.0187185	0.711018	0.58181	2.84831e+07	0.150838	8	0.125	17.1648	0.343112
DCL	0	0	1.94591	0	0.0288031	0.755547	0.527378	6.30333e+07	0.128649	8	0.125	17.9592	0.18474
DCL	0	0.274653	1.91096	0.75	0.00603312	0.709407	0.60302	7.00996e+07	0.145292	8	0.125	18.0654	0.187208
DCL	0	0.091551	1.88288	0.583333	0.0178516	0.725324	0.570736	9.76941e+07	-0.00177155	8	0.125	18.3974	0.167645
DFSM	0	0	1.94591	0	0.00365726	0.819955	0.672694	4020000	0.202445	7	0.142857	15.2068	0.150939
DFSM	0	0	1.94591	0	0.00802904	0.923929	0.666312	5370000	1.87128	7	0.142857	15.4963	0.11578
DFSM	0	0	1.94591	0	-0.0200042	0.695391	0.642834	5514000	0.153054	7	0.142857	15.5228	0.118318
DFSM	0	0	1.94591	0	-0.116816	0.913642	0.790531	720000	-0.093909	7	0.142857	13.487	0.521783
DFSM	0	0	1.94591	0	0.0436591	0.895354	0.739553	1830000	0.3556	7	0.142857	14.4198	0.246638
DFSM	0.0642343	0	1.94591	0	-0.0379034	0.670749	0.61449	1.97456e+06	0.39144	7	0.142857	14.4959	0.379934
DFSM	0.107508	0	1.94591	0	-0.0385703	0.644078	0.527079	2.42422e+06	-0.214874	7	0.142857	14.701	0.544374
DFSM	0.112361	0	1.94591	0	0.0131987	0.703414	0.492535	3.39195e+06	-0.035722	7	0.142857	15.0369	0.399451
DFSM	0.122511	0	1.94591	0	-0.0220385	0.635988	0.46873	3.23555e+06	0.244966	7	0.142857	14.9897	0.402081
DFSM	0.129054	0	1.94591	0	0.00906216	0.561651	0.431295	3.20622e+06	-0.261671	7	0.142857	14.9806	0.412328
DFSM	0	0	1.94591	0	-0.00543205	0.685206	0.545614	2.51219e+06	-0.283809	7	0.142857	14.7367	0.431507
DFSM	0	0	1.94591	0	-0.00543205	0.685206	0.545614	4887535	0.100534	7	0.142857	15.4022	0.308688
DGKC	0.00956535	1.94591	1.94591	0	0.0705	0.77668	0.438317	1.28338e+08	0.12611	7	0.142857	18.6702	0.150136
DGKC	0.00711833	1.94591	1.94591	0	0.0313555	0.808424	0.344408	2.51335e+08	-0.142097	7	0.142857	19.3423	0.134972
DGKC	0.00320556	0	1.94591	0	-0.00102379	0.525177	0.421455	1.50299e+08	0.859061	7	0.142857	18.8281	0.200136
DGKC	0.00561308	0	1.94591	0	0.011981	0.741274	0.51545	8.53115e+07	0.0512175	7	0.142857	18.2618	0.249159
DGKC	0.000241274	0	1.94591	0	0.00480526	0.671711	0.444562	8.62365e+07	-0.07596	7	0.142857	18.2726	0.312335
DGKC	9.10184e-05	1.94591	1.94591	0	0.00333439	0.564643	0.40203	1.00724e+08	0.146002	7	0.142857	18.4279	0.304387
DGKC	0.00108753	1.94591	1.94591	0	0.0788419	0.819477	0.360553	1.72531e+08	0.225947	7	0.142857	18.9661	0.193118
DGKC	0.00191198	1.94591	1.94591	0	0.0843627	0.835826	0.259932	3.66662e+08	0.0830442	7	0.142857	19.72	0.13164
DGKC	0.0261344	0	1.94591	0	0.0805002	0.820117	0.172946	3.8537e+08	0.0744281	7	0.142857	19.7697	0.160587
DGKC	0.0018082	0	1.94591	0	0.100379	0.999839	0.173537	6.25503e+08	0.0170313	7	0.142857	20.2541	0.103396
DGKC	0.000357597	0.972955	1.94591	0	0.058704	0.785269	0.30226	8.34573e+08	0.131997	7	0.142857	20.5424	0.0811626
DGKC	0.00943339	0.324318	1.94591	0	0.0798612	0.868408	0.216247	9.33895e+08	0.0165443	7	0.142857	20.6549	0.0820919
DSIL	0.105495	0	1.94591	0	-1.17414	1.43262	0.55	1854000	0.0622504	7	0.142857	14.4329	-0.0842562
DSIL	0.0242842	0	1.94591	0	-0.0278316	1.34449	0.94	1308000	0.396613	7	0.142857	14.084	-0.137303
DSIL	0.155017	0	1.94591	0	-0.245375	1.53389	0.77	660000	0.342167	7	0.142857	13.4	-0.563068
DSIL	0.157971	0	1.94591	0	-0.0323742	1.87605	0.65	906000	-0.23	7	0.142857	13.7168	-0.435029
DSIL	0.141583	0	1.94591	0	0.18281	1.73137	0.55	3042000	0.150762	7	0.142857	14.928	-0.082453
DSIL	0.188186	0	1.94591	0	-0.0690575	1.77713	0.94	2460000	0.0412192	7	0.142857	14.7157	-0.116981
DSIL	0.206853	0	1.94591	0	0.286822	1.40425	0.57	2.412e+06	-0.274632	7	0.142857	14.696	-0.0232264
DSIL	0.0142101	0	1.99042	0	0.0158322	1.6112	0.69	1662000	-0.225663	7	0.142857	14.3235	0.0604946
DSIL	0.136416	0	1.96075	0	0.0778656	1.59753	0.733333	3.20516e+06	0.297537	7	0.142857	14.9803	0.0845546
DYNO	0.0493855	1.79176	1.94591	0	0.0616508	0.871766	0.505432	1321068	0.0677951	7	0.857143	14.094	0.221765
DYNO	0.00735441	1.79176	1.94591	0	0.0325617	1.08452	0.454812	2.14202e+06	0.0566369	7	0.857143	14.5773	0.138432
DYNO	0.00408815	1.79176	1.94591	0	0.061077	1.07795	0.48433	1.96462e+06	0.0928098	7	0.857143	14.4908	0.171213
DYNO	0.00400574	1.79176	1.94591	0	0.112702	0.627435	0.213588	962492	-0.139441	7	0.857143	13.7773	0.407943
DYNO	0.0398316	1.79176	1.94591	0	0.0776562	0.665631	0.341024	1.15122e+06	0.0452469	7	0.857143	13.9563	0.372688
DYNO	0.0305902	1.79176	1.94591	0	0.0603532	0.642415	0.454003	989857	0.274326	7	0.857143	13.8053	0.471227
DYNO	0.058057	0.693147	1.94591	0	0.110573	0.775708	0.408525	1.908e+06	0.245403	7	0.285714	14.4616	0.288513
DYNO	0.0823386	0.693147	1.94591	0	0.159445	1.04164	0.307981	3.75089e+06	0.111283	7	0.285714	15.1375	0.18089
DYNO	0.0363578	0.693147	1.94591	0	0.0884068	1.23357	0.46445	4.24723e+06	0.130629	7	0.285714	15.2618	0.178031
DYNO	0.0401793	0.693147	1.94591	0	0.0807639	0.946693	0.353547	4623738	-0.116715	7	0.285714	15.3467	0.181052
DYNO	0.0672496	0.693147	1.94591	0	0.0961997	0.884276	0.388255	4293471	0.0128423	7	0.285714	15.2726	0.215514
DYNO	0.0479289	0.693147	1.94591	0	0.0884568	1.02151	0.402084	9.48904e+06	0.0327241	7	0.285714	16.0656	0.111191
ECOP	0.0122093	0	1.94591	0	0.0492494	0.88362	0.684517	5.71962e+06	0.0580438	7	0.142857	15.5594	0.0722832
ECOP	0.0103652	0	1.94591	0	0.000128725	0.948874	0.766243	4917078	0.090626	7	0.142857	15.4082	0.0849417
ECOP	0.00801981	0	1.94591	0	-0.0471554	0.874312	0.811601	2297700	0.405336	7	0.142857	14.6474	0.147226
ECOP	0.00722865	0	1.94591	0	-0.0468876	0.843808	0.784535	1.3993e+06	-0.141854	7	0.142857	14.1515	0.281179
ECOP	0.00715677	0	1.94591	0	-0.0109678	0.812095	0.776873	549150	-0.0129065	7	0.142857	13.2161	0.68128
ECOP	0.0003523	0	1.94591	1	-0.0468207	0.832663	0.783278	278022	0.0244995	7	0.142857	12.5355	1.32758
ECOP	0.00755521	0	1.94591	1	-0.0373165	0.922684	0.810555	1.21548e+06	0.0766425	7	0.142857	14.0107	0.247553
ECOP	0.00617149	0	2.07944	1	0.00151819	1.03389	0.804422	1.49121e+06	-0.0788658	8	0.125	14.2151	0.212516
ECOP	0.00722522	0	1.94591	1	0.0346612	0.973547	0.756345	4273722	0.25983	7	0.142857	15.268	0.0946889
ECOP	0.0106629	0	2.07944	1	0.0157533	0.923709	0.740642	3.90839e+06	-0.171321	8	0.125	15.1786	0.111523
ECOP	0.0453786	0	1.99042	1	-0.00719537	0.916431	0.778686	4.04395e+06	0.134836	7	0.142857	15.2127	0.157624
ECOP	0.0210889	0	2.00526	1	0.0144064	0.937896	0.758558	7611118	0.0516598	7	0.142857	15.8451	0.101332
ENGRO	7.38782e-05	1.60944	2.30259	0	0.159399	2.19273	0.413666	1.58947e+08	0.208438	10	0.5	18.8841	0.0589509
ENGRO	3.65249e-05	1.60944	2.30259	0	0.0826744	1.94172	0.594254	2.78634e+08	0.920371	10	0.5	19.4454	0.0555636
ENGRO	2.46749e-05	1.60944	2.30259	0	0.0741791	0.990816	0.631703	3.55296e+08	-0.363366	10	0.5	19.6885	0.0592564
ENGRO	2.06269e-05	1.60944	2.56495	0	0.0422289	1.29576	0.713068	3.05361e+08	0.29396	13	0.384615	19.537	0.0880538
ENGRO	7.92478e-06	1.60944	2.56495	0	0.010171	1.17845	0.792964	5.17169e+08	1.6507	13	0.384615	20.0639	0.0659649
ENGRO	6.15683e-06	1.38629	2.56495	0	0.00773441	0.970645	0.772592	5.83673e+08	0.433082	13	0.307692	20.1849	0.0717692
ENGRO	1.2651e-05	1.09861	2.48491	0	0.00657559	1.02104	0.772993	4.73333e+08	0.0919576	12	0.25	19.9753	0.0909825
ENGRO	1.27114e-05	1.38629	2.48491	0	0.0150335	1.12209	0.731213	5.66435e+08	0.241377	12	0.333333	20.1549	0.0983037
ENGRO	0.000114411	1.38629	2.48491	0	0.066017	3.21398	0.126926	8.49998e+08	0.169236	12	0.333333	20.5607	0.0386043
ENGRO	1.73874e-05	1.38629	2.30259	0	0.275839	3.66937	0.118931	1.41328e+09	-0.134569	10	0.4	21.0692	0.025696
ENGRO	9.58498e-06	1.38629	2.30259	0	0.0635617	1.8626	0.552603	4.02873e+09	-0.182021	10	0.4	22.1167	0.0103378
ENGRO	4.71277e-05	1.38629	2.36336	0	0.135139	2.91531	0.266153	3.95622e+09	-0.827911	11	0.363636	22.0986	0.0107349
EPCL	0.0110046	1.38629	2.30259	0	-0.0101665	1.12894	0.719483	9.97025e+07	0.121244	10	0.4	18.4177	0.0641473
EPCL	0.0207056	1.38629	2.30259	0	-0.0332429	1.10138	0.714646	6.66123e+07	0.256673	10	0.4	18.0144	0.104873
EPCL	0.00957314	1.38629	2.30259	0	-0.0295155	0.942633	0.747416	6.85363e+07	0.166323	10	0.4	18.0429	0.091059
EPCL	0.00301432	0.693147	2.30259	0	0.00198196	1.0156	0.748005	6.53517e+07	0.20854	10	0.2	17.9953	0.0967518
EPCL	0.00620064	0.693147	2.30259	0	0.0282702	1.0727	0.721978	8.06778e+07	0.202614	10	0.2	18.206	0.0874212
EPCL	0.0173003	0.693147	2.30259	0	-0.0421206	1.07581	0.773509	8.97673e+07	-0.0387928	10	0.2	18.3127	0.0664499
EPCL	0.015319	0.693147	2.30259	0	-0.0266038	1.06579	0.779705	6.49536e+07	-0.0653055	10	0.2	17.9892	0.082116
EPCL	0.0060943	0.693147	2.30259	0	-0.0168718	1.04565	0.747543	56394848	0.0265132	10	0.2	17.8479	0.106467
EPCL	0.0129045	0.693147	2.30259	0	-0.028532	1.06242	0.766919	242166112	0.213385	10	0.2	19.3051	0.0320446
FATIMA	0.0118414	0	2.07944	0	0.0804044	1.34856	0.619131	5.1807e+08	0.990018	8	0.125	20.0656	0.0558763
FATIMA	0.0299731	0	2.07944	0	0.100188	1.33991	0.59088	5.2143e+08	0.134738	8	0.125	20.0721	0.0628252
FATIMA	0.0926361	0	3.11916	0	0.111377	1.4615	0.557789	609000000	0.0798099	22	0.0454545	20.2273	0.0603564
FATIMA	0.0982522	0	2.07944	0	0.198655	1.34862	0.531886	820470000	-0.120093	8	0.125	20.5254	0.0656184
FATIMA	0.226882	0	2.27236	0	0.0903655	1.28451	0.59716	712740000	0.33213	10	0.1	20.3846	0.0850547
FATIMA	0.139257	0	2.49032	0	0.133466	1.36488	0.562278	707490000	0.070182	12	0.0833333	20.3772	0.0927858
FCCL	0.0574154	0	2.19722	0	0.194211	1.37231	0.469108	6.56586e+07	0.228615	9	0.111111	18	0.0501157
FCCL	0	0	2.19722	0	0.100977	1.27947	0.416437	6.66596e+07	-0.158956	9	0.111111	18.0151	0.056034
FCCL	0	0	2.19722	0	0.0332089	0.516197	0.254568	7.01609e+07	-0.00644744	9	0.111111	18.0663	0.132324
FCCL	0.0161829	0	2.19722	0	0.046983	0.747277	0.548146	4.56878e+07	0.119035	9	0.111111	17.6373	0.212107
FCCL	0.00468011	0	2.19722	0	0.00934205	0.771084	0.641124	3.15447e+07	-0.283389	9	0.111111	17.2669	0.304669
FCCL	0.0365881	0	2.19722	0	0.0132148	0.729092	0.658065	2.85635e+07	0.24528	9	0.111111	17.1676	0.385597
FCCL	0.00499401	0	2.19722	0	0.0179976	0.830652	0.547116	7.49418e+07	1.42969	9	0.111111	18.1322	0.185545
FCCL	0.0015399	0	2.3979	0	0.0691987	1.17472	0.474135	1.76905e+08	0.385736	11	0.0909091	18.9911	0.0900841
FCCL	0.00992013	0	2.3979	0	0.0893763	1.67615	0.462646	2.56107e+08	0.0979701	11	0.0909091	19.3611	0.0616469
FCCL	0.0255304	0	2.30259	0	0.134831	2.0936	0.429415	4.6416e+08	0.0633164	10	0.1	19.9557	0.037528
FCCL	0.00808352	0	2.28167	0	0.0556601	1.21255	0.535417	4.93974e+08	0.0752094	10	0.1	20.018	0.0373053
FCCL	0.0145114	0	2.32739	0	0.0932892	1.66077	0.475826	5.66138e+08	0.0189039	10	0.1	20.1543	0.0347638
FECTC	0	1.38629	2.19722	0	0.211951	1.10002	0.475859	25080000	0.044535	9	0.444444	17.0376	0.0411476
FECTC	0	1.38629	2.19722	0	0.00909308	1.08957	0.548825	14820000	-0.0569768	9	0.444444	16.5115	0.0634111
FECTC	0.020251	1.38629	2.19722	0	-0.0367522	0.946585	0.61525	8176080	0.0532471	9	0.444444	15.9167	0.104917
FECTC	0.0216743	1.38629	2.19722	0	0.120697	0.73378	0.549942	7140960	0.0307015	9	0.444444	15.7814	0.164146
FECTC	0.022921	1.38629	2.19722	0	-0.0666928	0.80778	0.691322	2959440	-0.160032	9	0.444444	14.9005	0.325704
FECTC	0.0230286	1.38629	2.19722	0	0.0210515	0.731762	0.668822	2733720	0.138351	9	0.444444	14.8212	0.376533
FECTC	0.0194105	1.09861	2.19722	0	0.104791	1.1091	0.584116	6897000	0.314248	9	0.333333	15.7466	0.199516
FECTC	0.0205417	1.38629	2.19722	0	0.173607	1.09812	0.431664	24081816	0.0565164	9	0.444444	16.997	0.0792737
FECTC	0.0236475	1.09861	2.19722	0	0.154368	1.41453	0.383143	25080000	0.0295876	9	0.333333	17.0376	0.0948563
FECTC	0.0236944	1.38629	2.07944	0	0.14518	1.23377	0.313158	34876248	0.0117132	8	0.5	17.3673	0.0837597
FECTC	0.0259935	1.2904	2.17759	0	0.0887175	1.06584	0.512037	57934800	0.0528289	9	0.444444	17.8748	0.0558119
FECTC	0.0244451	1.25844	2.15142	0	0.129422	1.23805	0.402779	52326912	0.0196998	9	0.444444	17.773	0.0744134
FEROZ	0.179312	1.94591	2.19722	1	0.186606	2.00595	0.172891	20595735	0.230222	9	0.777778	16.8406	0.0378487
FEROZ	0.0535556	1.94591	2.19722	1	0.16436	2.43866	0.228809	29175762	0.107763	9	0.777778	17.1888	0.0322044
FEROZ	0.0134987	1.94591	2.19722	0	0.146474	2.56733	0.272255	4.46866e+07	0.0222151	9	0.777778	17.6152	0.0241291
FEROZ	0.030803	1.94591	2.19722	0	0.104251	1.48208	0.283869	27256299	0.137805	9	0.777778	17.1208	0.0460602
FEROZ	0.0156406	0.693147	1.94591	1	0.160211	1.16778	0.252091	2.16161e+07	0.292137	7	0.285714	16.8889	0.0685769
FEROZ	0.0253485	0.693147	2.07944	1	0.117379	1.00672	0.207364	23499530	0.433449	8	0.25	16.9725	0.0864919
FEROZ	0.024457	0.693147	1.94591	1	0.135257	0.942432	0.17982	2.33186e+07	0.255869	7	0.285714	16.9648	0.106225
FEROZ	0.0429042	0.693147	2.07944	1	0.125112	1.60403	0.138309	3.35134e+07	0.040621	8	0.25	17.3275	0.0839673
FEROZ	0.0512428	0.693147	2.07944	1	0.146984	4.76267	0.171838	6.95715e+07	0.330982	8	0.25	18.0579	0.0447179
FEROZ	0.0358811	0.693147	1.94591	1	0.180609	6.69221	0.297954	1.93057e+08	0.489176	7	0.285714	19.0785	0.0190027
FEROZ	0.128755	0.693147	2.01268	1	0.144259	2.69597	0.207896	3.11208e+08	0.979537	8	0.25	19.556	0.0185512
FEROZ	0.0719597	0.693147	2.01268	1	0.157284	4.71695	0.225896	1.16675e+08	-0.55711	8	0.25	18.5749	0.0490099
FFBL	0.000903135	0	2.19722	0	0.0883215	1.65331	0.691572	178601832	0.156105	9	0.111111	19.0007	0.047803
FFBL	0.00103285	0	2.19722	0	0.0874486	2.05937	0.707053	2.58468e+08	-0.165456	9	0.111111	19.3703	0.0329206
FFBL	0.00145708	1.94591	2.19722	0	0.0619952	1.03343	0.775797	2.46792e+08	1.08176	9	0.777778	19.3241	0.0424907
FFBL	0.0468114	1.38629	2.19722	0	0.104468	1.37953	0.705732	141050610	0.3398	9	0.444444	18.7646	0.075575
FFBL	0.255796	1.09861	2.48491	0	0.184357	1.59898	0.654459	243242244	0.177857	12	0.25	19.3096	0.050197
FFBL	0.00808811	1.09861	2.3979	0	0.267998	1.64711	0.660604	393727365	0.291565	11	0.272727	19.7912	0.0346323
FFBL	0.366584	1.64792	2.48491	0	0.106579	1.57529	0.689688	381303702	-0.142435	12	0.25	19.7591	0.0331254
FFBL	0.0126496	1.09861	2.48491	0	0.151068	1.73049	0.629083	350664894	0.136586	12	0.25	19.6753	0.0393013
FFBL	0.0063187	1.18228	2.48491	0	0.0926064	1.58928	0.699791	371495547	-0.0920007	12	0.25	19.733	0.0383675
FFBL	0.00563764	1.23	2.48491	0	0.0679274	1.39047	0.744998	516749652	0.0553504	12	0.25	20.0631	0.0376212
FFBL	0	1.23594	2.4704	0	0.145089	1.5886	0.67977	495171711	-0.137417	12	0.25	20.0204	0.0257629
FFBL	0.00398545	1.21607	2.48007	0	0.101874	1.52278	0.708187	4.00173e+08	0.171548	12	0.25	19.8074	0.0328624
FFC	0.0259294	1.60944	1.94591	0	0.169015	2.4265	0.527655	2.9342e+08	0.0872246	7	0.714286	19.4971	0.044157
FFC	0.0419545	1.60944	1.94591	0	0.183335	2.56866	0.564654	3.09112e+08	-0.162712	7	0.714286	19.5492	0.0411826
FFC	0.0281142	1.38629	2.56495	0	0.204426	1.52308	0.615112	3.61223e+08	0.411537	13	0.307692	19.705	0.03401
FFC	0.0679305	1.38629	2.56495	0	0.125736	1.71974	0.724447	5.416e+08	0.269548	13	0.307692	20.11	0.0357016
FFC	0.0743074	1.38629	2.56495	0	0.149005	1.83941	0.685624	6.99358e+08	0.209009	13	0.307692	20.3657	0.0332722
FFC	0.0741599	1.38629	1.60944	1	0.238287	2.00472	0.661012	1.27521e+09	0.26042	5	0.8	20.9664	0.0254481
FFC	0.0925194	1.38629	2.56495	0	0.202164	2.11463	0.668904	1.41282e+09	0.100256	13	0.307692	21.0689	0.0241577
FFC	0.399982	1.38629	2.56495	0	0.18075	1.96272	0.684026	1.36677e+09	-0.378516	13	0.307692	21.0357	0.0257527
FFC	0.0392184	1.38629	2.56495	1	0.150526	1.91225	0.621751	1.42809e+09	0.105776	13	0.307692	21.0796	0.0305794
FFC	0.0221415	1.38629	2.56495	0	0.170947	1.88552	0.56516	1.90098e+09	0.0395917	13	0.307692	21.3656	0.0260039
FFC	0.0590551	1.38629	2.4057	0.25	0.181946	1.95321	0.647746	1.45951e+09	-0.136963	11	0.363636	21.1014	0.0351938
FFC	0.0401383	1.38629	2.51187	0.416667	0.167806	1.91699	0.611552	1.05138e+09	0.241524	12	0.333333	20.7734	0.0493431
FML	0.00730731	0.693147	1.94591	-1	0	0.800962	0.690935	4066788	0.421942	7	0.285714	15.2184	0.210257
FML	0.00684234	0.693147	1.94591	0	0	1.1117	0.982816	2880633	-0.190357	7	0.285714	14.8735	0.0130603
FML	0.000801116	0.693147	1.94591	0	0	1.00746	0.891175	2.92808e+06	-0.208331	7	0.285714	14.8899	0.0813417
FML	1.28853	0.693147	1.94591	0	0	0.460313	0.460313	8.16373e+06	0.367828	7	0.285714	15.9152	0.161872
FML	0.0905684	0.693147	1.94591	0	0	1.10331	0.386285	1.44045e+07	0.0130931	7	0.285714	16.4831	0.101926
FML	0.00279499	0.693147	1.94591	0	0.0138636	0.737526	0.564762	1.53099e+07	0.643875	7	0.285714	16.544	0.105756
FML	0.0484896	0	2.07944	0	0.0525136	1.65085	0.430657	1.39982e+08	3.55631	8	0.125	18.757	0.0414475
FML	0.037925	0	2.07944	0	0.110084	1.58369	0.403872	1.26228e+08	0.0159691	8	0.125	18.6536	0.0534379
FML	0.0355971	0	2.07944	0	0.134288	2.11501	0.355986	267528639	0.312451	8	0.125	19.4047	0.0304292
FML	0.0772231	0	2.07944	0	0.183052	1.92609	0.211846	237384567	-0.00926951	8	0.125	19.2852	0.0421817
FML	0.146072	0	2.03493	0	0.0823002	1.51941	0.392235	1.1867e+09	0.121579	8	0.125	20.8944	0.0107592
FML	0.0862975	0	2.0646	0	0.133213	1.85351	0.320022	4.16742e+08	0.0182218	8	0.125	19.848	0.0348126
FRSM	0.353961	0	2.07944	0	0.101019	1.17091	0.728859	4141940	0.119347	8	0.125	15.2367	0.067621
FRSM	0	0	2.02	0	0.00979794	1.01492	0.760696	2729915	-0.25106	8	0.125	14.8198	0.0908992
FRSM	0	0	2.08	0	0.0514475	0.995872	0.76015	3.60922e+06	-0.192149	8	0.125	15.099	0.100404
FRSM	0	0	2.07	0	0.0560375	0.96242	0.707543	2554818	0.424845	8	0.125	14.7535	0.175026
FRSM	0.172319	0	2.07944	0	0.0614567	0.961938	0.704956	3.19352e+06	0.655917	8	0.125	14.9766	0.162207
FRSM	0.125769	0	2.07	0	0.0742121	0.906681	0.778126	4005435	-0.0337984	8	0.125	15.2032	0.174915
FRSM	0.114364	0	2.07944	0	0.125636	0.840762	0.60865	4654965	0.0636958	8	0.125	15.3534	0.203962
FRSM	0.203949	0	2.07944	0	0.0920804	0.847769	0.541385	7.00193e+06	0.0161697	8	0.125	15.7617	0.165751
FRSM	0.0948265	0	2.07	0	0.0551032	0.889719	0.545688	8.53237e+06	0.0931918	8	0.125	15.9594	0.152839
FRSM	0.0693106	0	2.07944	0	0.0674156	1.0862	0.663659	1.82551e+07	-0.354943	8	0.125	16.72	0.0846584
FRSM	0.0972698	0	2.07629	0	0.0793173	0.922179	0.640411	27007560	1.20694	8	0.125	17.1116	0.0705111
FRSM	0.0871356	0	2.07525	0	0.0672787	0.966034	0.616586	2.00706e+07	-0.315999	8	0.125	16.8148	0.0794851
GATI	0	0	2.07944	0	0.0208615	1.43698	0.600332	6.92479e+07	0.0988368	8	0.125	18.0532	0.030167
GATI	0	0	2.07944	0	0.0261612	1.31881	0.583812	6.49703e+07	0.282938	8	0.125	17.9894	0.0335996
GATI	0	0	2.07944	0	0.0266901	0.856458	0.611154	3.15241e+07	0.136449	8	0.125	17.2663	0.0723914
GATI	0	0	2.07944	0	0.0468704	0.617699	0.409474	2.32105e+07	0.0448164	8	0.125	16.9601	0.205902
GATI	0	0	2.07944	0	0.052696	0.529622	0.318961	16113090	0.150235	8	0.125	16.5951	0.33739
GATI	0.0382951	0	2.07944	0	0.0682223	0.591296	0.296401	20179727	0.249906	8	0.125	16.8202	0.312695
GATI	0.0855961	0	2.07944	0	0.069818	0.798719	0.244282	3.58516e+07	0.0392022	8	0.125	17.3949	0.196936
GATI	0.0691912	0	2.07944	0	0.0308038	0.955769	0.296289	65603295	0.0113322	8	0.125	17.9991	0.111374
GATI	0.0647522	0	2.07944	0	0.0545958	0.835317	0.306816	76729000	0.0325339	8	0.125	18.1558	0.099682
GATI	0.0464537	0	2.19722	0	-0.025964	0.79607	0.309249	54093945	-0.130742	9	0.111111	17.8062	0.13233
GATI	0.00608329	0	2.1187	0	0.0416953	0.751132	0.295333	37980855	-0.146725	8	0.125	17.4526	0.182459
GATI	0.0390964	0	2.13179	0	0.0234424	0.794173	0.303799	3.35689e+07	0.417259	8	0.125	17.3291	0.233047
GATM	0.00671129	1.09861	1.94591	1	-0.0034558	0.878994	0.761905	18859549	0.163517	7	0.428571	16.7525	0.126473
GATM	0.0102437	1.09861	1.94591	1	0.0163027	0.944857	0.736302	2.51982e+07	0.197206	7	0.428571	17.0423	0.105531
GATM	0.00439598	0	2.19722	1	0.00829509	0.994048	0.777214	22079480	0.190434	9	0.111111	16.9102	0.125095
GATM	0.00564883	0	2.19722	1	0.00580888	0.889608	0.765482	2.4655e+07	0.208943	9	0.111111	17.0205	0.131343
GATM	0.00505175	0	2.19722	1	0.032294	0.874628	0.749101	1.17626e+07	0.399642	9	0.111111	16.2804	0.31541
GATM	0.00562137	1.09861	2.19722	1	0.0578808	0.818401	0.76555	3.28374e+07	0.289552	9	0.333333	17.3071	0.147586
GATM	0.0080584	1.09861	2.19722	1	-0.0133703	0.883121	0.741168	2.68006e+07	-0.0142034	9	0.333333	17.1039	0.173617
GATM	0.00332698	1.09861	2.19722	1	0.0327603	1.06008	0.737909	3.61676e+07	0.211834	9	0.333333	17.4037	0.1553
GATM	0.00625722	1.09861	2.19722	1	0.049622	1.20434	0.721486	1.17022e+08	0.100027	9	0.333333	18.5779	0.0585633
GATM	0.0196616	1.09861	2.19722	1	0.0242342	1.03548	0.708751	1.1209e+08	0.0154076	9	0.333333	18.5348	0.0658607
GATM	0.0207728	1.09861	2.19722	1	0.0305702	0.979343	0.737327	1.07513e+08	-0.0300913	9	0.333333	18.4931	0.0835341
GATM	0.0155639	1.09861	2.19722	1	0.0348088	1.07306	0.722521	1.46092e+08	0.229938	9	0.333333	18.7997	0.0766344
GGL	0.0467514	0	1.94591	0	0	0.371493	0.371493	7013160	0.337558	7	0.142857	15.7633	0.101206
GGL	0.043892	0	1.94591	0	-0.0499957	1.14554	0.497266	7013160	0.316102	7	0.142857	15.7633	0.0920508
GGL	0.0198543	0	1.94591	0	0.0518255	0.858816	0.527014	9338805	0.642402	7	0.142857	16.0497	0.0776342
GGL	0.0392178	0	1.94591	0	0.0458764	1.23877	0.570633	6.69558e+06	0.665254	7	0.142857	15.717	0.121219
GGL	0.0163142	0	1.94591	0	0.0596219	1.45226	0.63605	1.81013e+07	0.644894	7	0.142857	16.7115	0.0512287
GGL	0	0	1.94591	0	0.0233117	1.35796	0.681123	1.8383e+07	0.106756	7	0.142857	16.7269	0.0544222
GGL	0.0201937	0	1.94591	0	0.0435065	1.23317	0.694109	2.10197e+07	0.276605	7	0.142857	16.861	0.0530156
GGL	0.0129765	0	1.94591	0	0.0290244	1.21442	0.601033	2.44446e+07	0.0270979	7	0.142857	17.0119	0.111002
GGL	0.0110567	0	1.94591	0	0.0319475	1.26852	0.658755	3.47813e+07	0.0213551	7	0.142857	17.3646	0.085903
GHGL	0.125676	0	2.42181	0	0.140333	1.62263	0.363896	52460894	0.144453	11	0.0909091	17.7756	0.0419093
GHGL	0.00417884	0	2.42181	0	0.101215	1.97714	0.361838	6.10578e+07	0.157261	11	0.0909091	17.9273	0.0415508
GHGL	0.00700707	0	2.42181	0	0.115154	1.27525	0.376994	9.47679e+07	0.285636	11	0.0909091	18.3669	0.0307704
GHGL	0.0581263	0	2.42181	0	0.143234	1.21772	0.304515	50255703	0.12346	11	0.0909091	17.7326	0.0688652
GHGL	0.028458	0	2.42181	0	0.165427	1.11135	0.276333	55281222	0.258493	11	0.0909091	17.8279	0.0749542
GHGL	0.0539577	0	2.42181	0	0.135947	0.930723	0.317627	5.6062e+07	0.0513826	11	0.0909091	17.842	0.086898
GHGL	0.0513788	0	2.42181	0	0.115748	1.11599	0.462292	6.09801e+07	0.254768	11	0.0909091	17.9261	0.0884279
GHGL	0.0723527	0	2.3979	0	0.0795224	1.07107	0.427919	7.3462e+07	0.20213	11	0.0909091	18.1123	0.0852539
GHGL	0.0996289	0	2.48491	0	0.0751515	1.09807	0.411232	66538260	-0.015584	12	0.0833333	18.0133	0.107897
GHGL	0.0904837	0	2.63906	0	0.126507	1.15183	0.287037	1.06966e+08	0.103897	12	0.0833333	18.488	0.0836018
GHGL	0.124126	0	2.51434	0	0.116384	1.07984	0.36374	2.06926e+08	0.0465939	12	0.0833333	19.1479	0.0495552
GHGL	0.104746	0	2.5461	0	0.106014	1.10991	0.354003	1.82897e+08	0.120941	12	0.0833333	19.0244	0.0594899
GHNI	0	1.79176	1.94591	0	0.234253	0.585507	0.491664	2097696	0.238802	7	0.857143	14.5564	0.538686
GHNI	0	1.79176	1.94591	0	0.0553194	0.808374	0.441784	11333994	0.120802	7	0.857143	16.2433	0.112606
GHNI	0.0166067	1.79176	1.94591	0	0.00846322	0.653991	0.395473	6.06113e+06	-0.0269848	7	0.857143	15.6174	0.213661
GHNI	0.010567	1.79176	1.94591	0	-0.0714813	0.478133	0.398512	1597830	-0.29743	7	0.857143	14.2842	0.724061
GHNI	0.0165872	1.79176	1.94591	0	0.0478673	0.493288	0.40529	3.69205e+06	0.588147	7	0.857143	15.1217	0.456173
GHNI	0.00264724	1.79176	1.94591	0	0.00230518	0.550344	0.504221	1.76827e+06	-0.218216	7	0.857143	14.3855	0.956848
GHNI	0.00386335	1.79176	1.94591	0	-0.00889716	0.608959	0.531911	1384786	0.206719	7	0.857143	14.1411	1.18118
GHNI	0.00333025	1.79176	1.94591	0	0.0308825	0.608283	0.517549	3.90936e+06	0.429052	7	0.857143	15.1789	0.51046
GHNI	0.0103446	1.79176	1.94591	0	0.00646687	0.727431	0.457186	7.17319e+06	-0.123298	7	0.857143	15.7859	0.281634
GHNI	0.00112026	1.79176	1.94591	0	0.0668543	2.28845	0.328025	1.51751e+07	0.335426	7	0.857143	16.5352	0.148229
GHNI	0.00242082	1.79176	1.94591	0	0.0242465	0.87946	0.457364	8.64724e+07	0.768903	7	0.857143	18.2753	0.0359485
GHNI	0.00462857	1.79176	1.94591	0	0.0325226	1.29845	0.414192	1.38502e+08	0.843702	7	0.857143	18.7464	0.0266434
GHNL	0	0	2.2499	0	0.0463864	1.09949	0.699973	1.31632e+07	0.1116	9	0.111111	16.3929	0.0652094
GHNL	0.0996615	0	2.2499	0	0.0780574	1.46576	0.574624	18901050	-0.417762	9	0.111111	16.7547	0.053982
GHNL	0.0721951	0	2.2499	0	0.0574466	0.766688	0.527273	1.07781e+07	0.299941	9	0.111111	16.193	0.136024
GHNL	0	0	2.2499	0	-0.0920286	0.572218	0.498061	2.40763e+06	-0.476648	9	0.111111	14.6942	0.707178
GHNL	0	0	2.2499	0	-0.0264516	0.585675	0.519791	2.65515e+06	0.169749	9	0.111111	14.792	0.607775
GHNL	0	0	2.2499	0	0.00229326	0.480973	0.445799	1.39508e+06	0.102992	9	0.111111	14.1485	1.22991
GHNL	0.00226269	0	2.19722	0	-0.0313747	0.500823	0.403436	1.8046e+06	-0.476239	9	0.111111	14.4058	0.905823
GHNL	0.0188057	0	2.19722	0	0.015072	0.569496	0.342121	3.43369e+06	0.334463	9	0.111111	15.0491	0.488014
GHNL	0.00604084	0	2.19722	0	0.0506353	1.14039	0.453097	1.81e+07	0.414456	9	0.111111	16.7114	0.103789
GHNL	0.0021001	0	2.19722	0	0.142489	2.67413	0.349696	4.4503e+07	1.07847	9	0.111111	17.6111	0.0521854
GHNL	0.00539992	0	2.19722	0	0.0254439	0.991915	0.41899	7.02714e+07	0.0580502	9	0.111111	18.0679	0.0460102
GHNL	0.00451362	0	2.19722	0	0.0728562	1.60215	0.407261	101291627	0.140128	9	0.111111	18.4335	0.037184
GLAXO	0.0385993	0	1.94591	1	0.176301	2.48414	0.201921	240306000	0.1158	7	0.142857	19.2974	0.0313638
GLAXO	0.0530473	0	1.94591	1	0.164349	3.43192	0.201374	3.2001e+08	0.0531966	7	0.142857	19.5839	0.0253669
GLAXO	0.0528251	0	1.94591	1	0.184007	1.43346	0.213704	290142060	0.269107	7	0.142857	19.4859	0.0287959
GLAXO	0.0252444	0	1.94591	1	0.0647173	1.55822	0.265917	2.04482e+08	0.224066	7	0.142857	19.136	0.0518065
GLAXO	0.0431127	0	1.94591	1	0.0710042	1.43793	0.274781	1.59369e+08	0.129064	7	0.142857	18.8867	0.0677663
GLAXO	0.0245262	0	2.30259	1	0.0739053	1.32011	0.28042	1.83759e+08	0.149816	10	0.1	19.0291	0.060452
GLAXO	0.0354004	0.693147	2.30259	1	0.0812343	1.48657	0.298888	1.66445e+08	0.064359	10	0.2	18.9302	0.0684516
GLAXO	0.00652775	0.693147	2.19722	1	0.0592157	2.56567	0.367332	3.51269e+08	0.0898884	10	0.2	19.6771	0.0323094
GLAXO	0.000130884	0	2.30259	1	0.0803585	4.03117	0.374631	5.28751e+08	-0.0946312	10	0.1	20.086	0.0225912
GLAXO	0.00160287	0	2.70805	1	0.124786	3.83292	0.350393	6.22731e+08	0.0428431	10	0.1	20.2496	0.0209885
GLAXO	0	0	2.29316	1	0.0817508	2.44573	0.324407	6.59577e+08	0.157066	10	0.1	20.3071	0.0205325
GLAXO	0.000577917	0	2.4346	1	0.0956319	3.43661	0.34981	6.27126e+08	0.189026	10	0.1	20.2567	0.021466
GTYR	0	0	2.52	0	0.0374256	0.986676	0.573637	1.84695e+07	0.0778936	12	0.0833333	16.7316	0.0783358
GTYR	0	0	2.42	0	0.0178936	1.10158	0.647738	1.76325e+07	0.0653643	12	0.0833333	16.6853	0.0702493
GTYR	0	0	2.48491	0	-0.00411801	0.942636	0.69516	1.24922e+07	0.17731	12	0.0833333	16.3406	0.0978345
GTYR	0.0126064	0	2.56495	0	-0.0276887	1.08062	0.719547	6.06679e+06	-0.0130902	12	0.0833333	15.6183	0.18335
GTYR	0.127	0	2.56495	0	0.045359	1.00418	0.723547	1.36279e+07	0.187608	12	0.0833333	16.4276	0.0976434
GTYR	0.128183	0	2.56495	0	0.0448555	0.961851	0.745068	1.38072e+07	0.176609	12	0.0833333	16.4407	0.106447
GTYR	0.114528	0	2.30259	0	0.0370443	1.01129	0.721442	1.22531e+07	0.0439674	12	0.0833333	16.3213	0.124419
GTYR	0.184557	0	2.30259	0	0.0658303	1.22604	0.701367	2.52235e+07	0.0461945	12	0.0833333	17.0433	0.0711048
GTYR	0.211042	0	2.30259	0	0.0782764	2.0169	0.690547	4.82653e+07	0.0538213	12	0.0833333	17.6922	0.0420797
GTYR	0.364954	0	2.19722	0	0.137032	2.47669	0.559065	8.64711e+07	0.102828	12	0.0833333	18.2753	0.0272709
GTYR	0.479238	0	2.37248	0	0.0680662	1.44949	0.690173	1.06387e+08	-0.00132822	12	0.0833333	18.4826	0.0277245
GTYR	0.351745	0	2.29076	0	0.0944581	1.98103	0.646595	1.81406e+08	0.0175463	12	0.0833333	19.0162	0.0209276
GVGL	0.158561	0	2.07944	0	0.0223355	0.989968	0.594481	1280950	0.170613	9	0.111111	14.0631	0.091137
GVGL	0	0	2.07944	0	0.10379	1.20119	0.55992	2.06082e+06	0.472613	9	0.111111	14.5386	0.0703045
GVGL	0	0	2.07944	0	0.0473141	0.968482	0.615565	1.81367e+06	-0.113201	9	0.111111	14.4109	0.0792502
GVGL	0	0	2.19722	0	0.062389	0.906343	0.564733	1.94026e+06	0.505183	9	0.111111	14.4783	0.0921226
GVGL	0	0	2.19722	0	0.0448455	0.661021	0.449769	1.53337e+06	0.0931814	9	0.111111	14.243	0.205562
GVGL	0	0	2.19722	0	0.0450356	1.0131	0.378026	3.6752e+06	0.106861	9	0.111111	15.1171	0.0903568
GVGL	0	0	2.19722	0	0.0295977	0.960419	0.473391	3.53203e+06	0.0622406	9	0.111111	15.0774	0.10582
GVGL	0	0	2.19722	0	0.0554953	0.951759	0.506901	5.90047e+06	0.255176	9	0.111111	15.5905	0.0821306
GVGL	0	0	2.19722	0	0.0433762	0.975094	0.452772	6140078	-0.0171467	9	0.111111	15.6303	0.0822325
HABSM	0.0960051	1.09861	2.07944	0	0.0899902	1.12835	0.347555	7992000	0.0784849	8	0.375	15.894	0.195579
HABSM	0.0510302	1	2.07	0	0.0735549	1.37782	0.326513	10238400	-0.293672	8	0.375	16.1417	0.193358
HABSM	0.0397478	1.09861	2.07944	0	0.120361	1.04355	0.394701	15966000	0.581735	8	0.375	16.586	0.127174
HABSM	0.0350277	1	2.07	0	0.12868	1.36092	0.355404	12384000	0.020867	8	0.375	16.3319	0.198131
HABSM	0.0436546	1.2	2.06	0	0.155568	1.33351	0.170206	13986000	0.291252	8	0.375	16.4536	0.203863
HABSM	0.0331944	1	2.5	0	0.187968	0.942344	0.124144	20070000	0.261618	8	0.375	16.8147	0.175291
HABSM	0.0347378	1.1	2.19722	0	0.148012	0.933711	0.231691	1.63575e+07	-0.0497429	8	0.375	16.6102	0.247889
HABSM	0.0243578	1.2	2.3	0	0.132137	0.956535	0.212715	17715000	0.241758	8	0.375	16.6899	0.261517
HABSM	0.0267397	1	2.4	0	0.114182	0.706305	0.219405	27375000	0.0271012	8	0.375	17.1251	0.199059
HABSM	0.0973563	1.2	2.25	0	0.103579	0.61763	0.255427	3.138e+07	-0.0943029	8	0.375	17.2617	0.18675
HABSM	0.186781	1	2.19722	0	0.140241	0.915007	0.202265	2.8005e+07	0.039001	8	0.375	17.1479	0.233224
HABSM	0.103626	1.06667	2.28241	0	0.119334	0.746314	0.225699	2.80875e+07	-0.162281	8	0.375	17.1508	0.248624
HINO	0.000470717	0.693147	1.94591	0	0.0781824	1.04736	0.586398	1.7336e+07	0.133262	7	0.285714	16.6683	0.0988342
HINO	0.000463196	0.693147	1.94591	0	0.120136	2.06728	0.557524	45014178	0.133154	7	0.285714	17.6225	0.0482789
HINO	0.0357696	0.693147	2.07944	0	0.0143338	2.12211	0.611439	69443360	0.548037	7	0.285714	18.056	0.0280163
HINO	0.0357696	0.693147	1.94591	0	0.0139643	1.10459	0.611439	19034921	-0.037979	7	0.285714	16.7618	0.102209
HINO	0.00445731	0.693147	1.94591	0	-0.025781	0.975587	0.690813	1.61456e+07	-0.0842291	7	0.285714	16.5972	0.109985
HINO	0.00460142	0.693147	1.94591	0	-0.00661989	0.635427	0.444645	1.4314e+07	-0.16587	7	0.285714	16.4767	0.176645
HINO	0.00382064	0.693147	1.94591	0	0.00384081	0.784734	0.622201	9.38229e+06	-0.0554659	7	0.285714	16.0543	0.269545
HINO	0.014103	0.693147	2.07944	0	0.00535074	0.998202	0.501955	1.46451e+07	-0.141309	7	0.285714	16.4996	0.172112
HINO	0.00221259	0	2.07944	0	0.0827898	1.90323	0.550892	5.56427e+07	0.2232	7	0.142857	17.8345	0.0608286
HINO	0.0753065	0	2.19722	0	0.130535	2.06568	0.515178	1.03742e+08	0.372254	7	0.142857	18.4574	0.0384229
HINO	0.0159617	0	2.04959	0	0.0316859	1.22714	0.554281	1.18925e+08	0.431342	7	0.142857	18.594	0.0360587
HINO	0.0311602	0	2.10875	0	0.0816702	1.73202	0.540117	162447860	0.242754	7	0.142857	18.9059	0.0293487
HINOON	0.0155264	0	2.07944	0	0.0654749	1.12871	0.546759	5.23269e+06	0.130841	8	0.125	15.4704	0.100184
HINOON	0.024488	0	2.07944	0	0.0753714	1.44553	0.50824	12771420	0.26309	8	0.125	16.3627	0.0515567
HINOON	0.0425152	0	2.07944	0	0.04276	0.861939	0.526445	9.32823e+06	0.136161	8	0.125	16.0486	0.0749378
HINOON	0.0286768	0	2.07944	0	0.0374905	0.918274	0.609077	5.0393e+06	0.0527422	8	0.125	15.4328	0.135449
HINOON	0.0292593	0	2.07944	0	0.0403691	0.864828	0.59028	3.94353e+06	0.0638104	8	0.125	15.1876	0.181032
HINOON	0.0170837	0	2.19722	0	0.0593104	0.849202	0.518299	5.84321e+06	0.11696	9	0.111111	15.5808	0.130889
HINOON	0.0273474	0	2.19722	0	0.0613949	1.00615	0.493407	6.67224e+06	-0.162751	9	0.111111	15.7135	0.127872
HINOON	0.051427	0	2.19722	0	0.0982975	1.76637	0.404542	1.44171e+07	0.219946	9	0.111111	16.4839	0.0653539
HINOON	0.0377251	0	2.19722	0	0.139799	2.47751	0.4168	3.08087e+07	0.228785	9	0.111111	17.2433	0.0368182
HINOON	0.0185938	0	1.94591	0	0.191782	5.48311	0.369293	5.21618e+07	0.191527	9	0.111111	17.7699	0.0277991
HINOON	0.0565132	0	2.14696	0	0.0984921	2.07453	0.465437	1.31451e+08	0.151399	9	0.111111	18.6941	0.0137037
HINOON	0.0376107	0	2.0967	0	0.143358	3.34505	0.417177	1.59964e+08	0.177582	9	0.111111	18.8905	0.0149184
HSM	0	1.61	1.96	1.1	0.0075919	1.18251	0.504657	5868500	0.167841	7	0.714286	15.5851	0.0689319
HSM	0	1.67	1.98	1.2	-0.0506224	0.946726	0.507227	4477000	0.330613	7	0.714286	15.3145	0.0818184
HSM	0	1.96	1.97	1.2	0.0588694	0.662425	0.324623	3496900	0.236577	7	0.714286	15.0674	0.114564
HSM	0.0150074	1.65	1.93	1.3	-0.11164	0.948067	0.548208	2.01949e+06	-0.226199	7	0.714286	14.5184	0.149071
HSM	0.0143738	1.60944	1.94591	1	-0.133401	0.620982	0.517123	609840	0.242418	7	0.714286	13.321	1.01474
HSM	0.0112377	1.38629	2.07944	1	0.0500146	0.677677	0.470863	1773100	0.906429	8	0.5	14.3882	0.417017
HSM	0.0146107	1.4	2.02	1	0.00476914	0.735123	0.486156	2862800	-0.134293	8	0.5	14.8673	0.260439
HSM	0	0.96	2.07	0	-0.087369	0.831224	0.737811	3275900	-0.257656	8	0.375	15.0021	0.174785
HSM	0.00174623	1.1	2.07944	1	-0.0935491	0.61406	0.546592	2193000	0.205754	8	0.375	14.6008	0.651194
HSM	0.0005992	1.2	2.06	1.1	-0.125335	0.770823	0.603205	1870000	-0.259422	8	0.375	14.4414	0.708243
HSM	0.00758836	0.998577	2.03493	1	-0.0641451	0.708315	0.560292	4396200	0.575453	8	0.375	15.2963	0.376003
HSM	0.00331127	1.09953	2.05812	1.03333	-0.0943431	0.697733	0.57003	10735000	0.226577	8	0.375	16.189	0.223807
HUBC	0	0	2.48491	0	0.0636198	1.02891	0.310929	2.29927e+08	0.146082	15	0.0666667	19.2533	0.130412
HUBC	0	0.36	2.70805	0	0.0589916	1.1387	0.354301	4.09864e+08	0.603556	15	0.0666667	19.8313	0.0708827
HUBC	0	0	2.70805	0	0.0414787	0.805948	0.545899	3.30946e+08	0.420646	15	0.0666667	19.6175	0.0860281
HUBC	0.0111711	0	2.70805	0	0.0411692	1.06952	0.677921	3.13473e+08	0.175431	15	0.0666667	19.5632	0.0943615
HUBC	0.00653865	0.346574	2.70805	0	0.0440849	1.10444	0.760967	3.69827e+08	0.204271	15	0.0666667	19.7285	0.0814595
HUBC	0.00977029	0.693147	1.79176	0	0.0352174	1.05982	0.802902	433932900	0.236878	15	0.133333	19.8884	0.0699663
HUBC	0.00580131	1.49787	2.77259	0	0.0369332	1.0908	0.854722	4.84732e+08	0.416858	15	0.333333	19.9991	0.066458
HUBC	0.00997165	1.60944	2.99573	0	0.0789287	1.29731	0.706584	7.13386e+08	-0.0427942	15	0.333333	20.3855	0.0489205
HUBC	0.0146771	1.79176	2.75	0	0.0503659	1.36128	0.777058	6.79712e+08	-0.00835429	15	0.333333	20.3372	0.0509064
HUBC	0.0159694	1.65	2.70805	0	0.082131	1.5604	0.747875	1.08275e+09	-0.168852	15	0.333333	20.8028	0.0340243
HUBC	0.0250912	1.18776	2.59524	0	0.0546102	1.24568	0.775018	1.38928e+09	-0.335481	15	0.2	21.0521	0.0239294
HUBC	0.0185792	1.54317	2.68443	0	0.062369	1.38912	0.76665	1.35885e+09	0.104738	15	0.333333	21.0299	0.025756
HUMNL	0	0	2.1	0	0	1.09701	0.223935	3500000	0.267523	8	0.125	15.0683	0.117392
HUMNL	0	0	2.1	0	0	4.89497	0.270605	24950000	1.22003	8	0.125	17.0324	0.0203198
HUMNL	0.0357018	0	2.2	0	0	1.91643	0.285902	29450000	0.259508	8	0.125	17.1982	0.0248654
HUMNL	0.00417036	0	2.06	0	0	1.56939	0.394698	14375000	-0.231845	8	0.125	16.481	0.0504848
HUMNL	0.0168176	0	2.07944	0	0	1.21613	0.439062	11610000	0.1499	8	0.125	16.2674	0.0718221
HUMNL	0.00532635	0	2.07944	0	0.118308	0.861079	0.359776	7530000	0.118536	8	0.125	15.8344	0.135683
HUMNL	0.224864	0	2.06	0	0.118087	1.12233	0.326565	10500000	0.217344	8	0.125	16.1669	0.106388
HUMNL	0	0	2.07944	0	0.214971	2.27311	0.194633	19000000	0.332086	8	0.125	16.7599	0.076466
HUMNL	0.0145388	0	2.06	0	0.290571	7.50347	0.295305	100935450	0.26641	8	0.125	18.43	0.0134458
HUMNL	0.00538675	0	2.07944	0	0.263385	4.87885	0.419583	15205050	0.305435	8	0.125	16.5371	0.106296
HUMNL	0.0344033	0	2.07944	0	0.167554	2.97583	0.339154	9714600	0.0982027	8	0.125	16.0891	0.199493
HUMNL	0.0181096	0	2.07296	0	0.240503	5.11938	0.351347	11094300	0.207148	8	0.125	16.2219	0.266517
IBFL	0.00748207	0	1.94591	0	0.07932	1.20551	0.585902	123892293	0.0940315	7	0.142857	18.6349	0.0627286
IBFL	0.000293142	0	1.94591	0	0.073301	1.37999	0.558939	176988990	-0.0514683	7	0.142857	18.9916	0.0515047
IBFL	0.000244517	0	1.94591	0	0.0663422	1.07405	0.599236	163016175	0.320077	7	0.142857	18.9094	0.0586497
IBFL	0.00120223	0	1.94591	0	0.0613845	0.981118	0.551683	9.25621e+07	0.0232996	7	0.142857	18.3434	0.128247
IBFL	0.000867382	0	1.94591	0	0.124371	0.920301	0.435979	1.06131e+08	0.229572	7	0.142857	18.4802	0.143578
IBFL	0.00105854	0	1.94591	0	0.137886	0.655273	0.376427	1.31096e+08	0.375198	7	0.142857	18.6914	0.143224
IBFL	0.00171088	0	1.94591	0	0.104637	0.823698	0.443419	1.55347e+08	-0.0388227	7	0.142857	18.8612	0.140863
IBFL	0.00285511	0	1.94591	0	0.112403	0.909465	0.471152	1.61402e+08	0.0833049	7	0.142857	18.8994	0.161324
IBFL	0.00221285	0	1.94591	0	0.018222	1.02957	0.447162	2.2313e+08	0.235146	7	0.142857	19.2233	0.118871
IBFL	0.00415962	0	1.94591	0	0.016184	0.718821	0.448714	2.38625e+08	-0.223017	7	0.142857	19.2904	0.114598
IBFL	0.00354745	0	1.94591	0	0.0856171	0.842855	0.437142	1.75995e+08	-0.0687821	7	0.142857	18.986	0.205901
IBFL	0.00330664	0	1.94591	0	0.0400077	0.86375	0.444339	2.13163e+08	0.149839	7	0.142857	19.1776	0.17473
IBLHL	0.287576	1.1	1.94591	1	-0.0569764	0.8403	0.303743	2726000	0.145451	7	0.428571	14.8183	0.0876834
IBLHL	0	1.1	1.94591	1	0.0244754	0.774045	0.331926	1400000	0.145502	7	0.428571	14.152	0.177227
IBLHL	0.00228229	1.1	1.94591	1	0.0831118	1.07188	0.463874	1900000	0.344971	7	0.428571	14.4574	0.154544
IBLHL	0	1.1	1.94591	1	0.1293	1.27682	0.418784	4230000	0.131716	7	0.428571	15.2577	0.0832709
IBLHL	0	1.1	1.94591	0	0.198792	3.07	0.204096	7850000	0.19403	7	0.428571	15.876	0.0513189
IBLHL	0	0	1.94591	0	0.243775	5.74043	0.145541	19780000	0.0535551	7	0.142857	16.8002	0.0263746
IBLHL	0	0	2.19722	0	0.192228	4.0495	0.229023	34086000	0.0241504	7	0.142857	17.3444	0.0194897
IBLHL	0	0	2.00874	0	0.14528	2.66378	0.298874	6.79067e+07	0.24082	7	0.142857	18.0336	0.0137383
IBLHL	0	0	2.05062	0	0.193761	4.15124	0.224479	59988132	0.0288632	7	0.142857	17.9097	0.0181466
ICI	0.0186025	0	2.30259	0	0.0859814	1.2742	0.327259	1.43341e+08	0.116558	8	0.125	18.7807	0.0794554
ICI	0.0260409	0	2.30259	0	0.0949044	1.79146	0.340082	2.24207e+08	0.186781	8	0.125	19.2281	0.0553533
ICI	0.0390709	0	2.30259	0	0.112008	0.790264	0.273935	2.23985e+08	0.0703001	8	0.125	19.2271	0.0598741
ICI	0.0260348	0	2.30259	0	0.0970016	1.44711	0.337669	1.9467e+08	0.115649	8	0.125	19.0868	0.0717191
ICI	0.0342028	0	2.30259	0	0.111872	1.22891	0.306763	1.64564e+08	0.234955	8	0.125	18.9188	0.0914577
ICI	0.0390084	0	2.07944	0	0.0932363	1.30709	0.50302	2.10771e+08	0.142437	8	0.125	19.1663	0.0760753
ICI	0.0356753	0	2.07944	0	0.043289	1.30223	0.523393	1.21055e+08	-0.135602	8	0.125	18.6118	0.0811878
ICI	0.0118631	0	2.07944	0	0.0328553	1.60897	0.492614	1.53713e+08	-0.472187	8	0.125	18.8506	0.0690979
ICI	0.0255214	0.693147	2.07944	0	0.0805091	2.3411	0.467251	3.60515e+08	1.08762	10	0.2	19.703	0.0336837
ICI	0.02531	0.693147	2.08	0	0.0857981	2.16817	0.483217	3.961e+08	-0.0179484	8	0.25	19.7972	0.0346144
ICI	0.0301162	0.693147	2.08	0	0.0745934	1.65941	0.46271	4.11016e+08	-0.0117769	8	0.25	19.8341	0.0378819
ICI	0.0269825	0.693147	2.07981	0	0.0803002	2.05623	0.471059	1.01092e+09	0.130344	8	0.25	20.7341	0.0175344
ICL	0.0290596	1.38629	1.94591	1	0.0335655	0.842603	0.644597	10050000	0.068119	7	0.571429	16.1231	0.125912
ICL	0.0233954	1.38629	1.94591	1	0.03886	0.979043	0.601566	11340000	0.17438	7	0.571429	16.2438	0.124149
ICL	0.0285885	1.38629	1.94591	1	0.0187945	0.9364	0.59351	12420000	0.0718033	7	0.571429	16.3348	0.114253
ICL	0.0330077	1.38629	1.94591	1	0.0430883	0.81845	0.594731	13680000	0.145827	7	0.571429	16.4314	0.116318
ICL	0	1.38629	1.94591	1	0.0362866	0.883441	0.563378	11815200	-0.103338	7	0.571429	16.2849	0.143401
ICL	0.0471622	1.38629	1.94591	1	0.0294272	0.864148	0.563979	10594800	0.0159712	7	0.571429	16.1759	0.166087
ICL	0.038358	1.38629	1.94591	1	0.0320067	0.90077	0.523676	8427600	0.20961	7	0.571429	15.947	0.227161
ICL	0.042884	1.38629	1.94591	1	0.0690032	0.835058	0.499481	15660000	0.0685194	7	0.571429	16.5666	0.136465
ICL	0.0584374	0	1.94591	0	0.0426212	0.834851	0.510474	1.615e+07	-0.0407316	7	0.142857	16.5974	0.142503
ICL	0.0421829	0	1.94591	1	0.0157881	0.85059	0.55655	23395000	-0.0142101	7	0.142857	16.968	0.101434
ICL	0.0727537	0	1.94591	0.833333	0.0375222	0.861476	0.536256	16978000	0.126535	7	0.142857	16.6474	0.163707
ICL	0.0577913	0	1.94591	0.611111	0.0319772	0.848972	0.534427	24085600	0.094943	7	0.142857	16.9971	0.133536
INDU	0.0821695	0	2.07944	0	0.167386	1.57318	0.604494	143287800	0.125154	8	0.125	18.7804	0.0436735
INDU	0.081152	0	2.07	0	0.175276	2.0881	0.486502	236884680	0.110006	8	0.125	19.2831	0.0339573
INDU	0.11535	0	2.07944	0	0.16663	1.01615	0.313626	157239300	0.0655552	8	0.125	18.8733	0.0600126
INDU	0.0642061	0	2.19722	0	0.0669599	1.24894	0.502214	84667920	-0.233902	8	0.125	18.2542	0.121616
INDU	0.0282677	0	2.18	0	0.126884	1.26739	0.536168	206230680	0.587053	8	0.125	19.1445	0.0610366
INDU	0.0802555	0	2.32	0	0.102233	1.07437	0.473827	172920000	0.0267841	8	0.125	18.9683	0.0816542
INDU	0.0586426	0	2.33	0	0.156033	1.1526	0.383013	192632880	0.247314	8	0.125	19.0763	0.0883227
INDU	0.0942788	0	2.19722	0	0.133735	1.33779	0.295256	244446000	-0.170649	8	0.125	19.3145	0.0723812
INDU	0.0713143	0	2.21	0	0.148348	2.88726	0.237259	4.22805e+08	-0.105993	8	0.125	19.8624	0.0471036
INDU	0.0868507	0	2.3979	0	0.180761	2.10086	0.5231	981714000	0.691381	8	0.125	20.7048	0.0244832
INDU	0.179033	0	2.24739	0	0.141332	1.63671	0.408104	738478440	0.126842	8	0.125	20.4201	0.0374142
INDU	0.112399	0	2.2851	0	0.156814	2.20827	0.389487	1409769600	0.0323008	8	0.125	21.0667	0.0221291
JDMT	0	1.60944	1.94591	0	-0.0195918	0.702704	0.669	503598	0.102764	7	0.714286	13.1295	1.08395
JDMT	0	1.60944	1.94591	0	0.000819665	0.624612	0.568494	872095	0.112509	7	0.714286	13.6787	1.02017
JDMT	0.0272938	1.60944	1.94591	0	0.00246631	0.685627	0.576693	2279160	0.0472955	7	0.714286	14.6393	0.395359
JDMT	0	1.60944	1.94591	0	-0.0555779	0.594896	0.579344	202592	-0.0520718	7	0.714286	12.2189	4.10544
JDMT	0.137875	1.38629	1.94591	0	0.0477063	0.468865	0.44066	617968	0.357176	7	0.571429	13.3342	2.213
JDMT	0.114007	1.38629	1.94591	0	0.0557926	0.490688	0.467255	673700	0.467712	7	0.571429	13.4205	2.15508
JDMT	0.0965898	1.38629	1.94591	0	0.0454396	0.454214	0.386507	978013	0.0843655	7	0.571429	13.7933	1.997
JDMT	0.144978	1.38629	1.60944	0	0.0702517	0.488949	0.352956	3110120	0.172674	7	0.571429	14.9502	0.69469
JDMT	0.127011	1.38629	1.60944	0	0.0504905	0.474551	0.354156	3971384	0.0989826	7	0.571429	15.1946	0.581683
JDMT	0.0185227	1.38629	1.60944	0	0.00466537	0.437881	0.337729	4.41302e+06	-0.147686	7	0.571429	15.3001	0.523393
JDMT	0.00761849	1.38629	1.60944	0	0.0457243	0.469191	0.389877	6.41785e+06	-0.0176256	7	0.571429	15.6746	0.488895
JDMT	0.0510508	1.38629	1.60944	0	0.0336267	0.460541	0.360588	4784800	0.00707817	7	0.571429	15.381	0.654796
JDWS	0.209547	1.55	1.94	0	0.0707135	1.12431	0.772972	21995519	0.234933	7	0.714286	16.9063	0.053453
JDWS	0.0249475	1.79176	1.94591	0	0.00975228	1.07811	0.833139	2.21857e+07	-0.053175	7	0.857143	16.915	0.0544786
JDWS	0.138657	1.09861	1.94591	0	0.0409751	1.04269	0.829062	2.81175e+07	0.418802	7	0.428571	17.1519	0.0520404
JDWS	0.257159	1.3	1.96	0	0.04071	1.02524	0.838566	19160152	0.135395	7	0.571429	16.7683	0.103906
JDWS	0.193227	1.4	1.99	0	0.101961	1.07685	0.71962	3.11129e+07	1.05898	7	0.571429	17.2531	0.109587
JDWS	0.126071	1.38629	1.94591	0	0.0692467	0.981772	0.757912	4.77237e+07	0.213379	7	0.571429	17.6809	0.0986079
JDWS	0.16349	1.09861	1.94591	0	0.0295356	1.08911	0.788025	60374467	0.0341762	7	0.428571	17.9161	0.0816996
JDWS	0.167849	1.2	1.93	0	0.0377021	1.29391	0.798469	64558836	0.345979	7	0.428571	17.9831	0.0765487
JDWS	0.013081	1.09861	1.94591	0	0.0273147	1.35661	0.845951	1.21203e+08	0.0715606	7	0.428571	18.613	0.0447147
JDWS	0.015792	1.3	1.94	0	0.056425	1.29096	0.811575	1.89492e+08	0.106133	7	0.428571	19.0599	0.0371975
JDWS	0.0828211	1.17053	1.94591	0	0.0536975	1.18154	0.786925	232531363	0.111759	7	0.428571	19.2645	0.0418008
JDWS	0.0372314	1.18972	1.94394	0	0.0458124	1.27637	0.814817	245084470	0.141273	7	0.428571	19.3171	0.0410819
KCL	0	1.60944	1.94591	0	0.0499011	0.907413	0.643207	2618832	0.0165328	7	0.714286	14.7782	0.09564
KCL	0	1.60944	1.94591	0	0.0160413	0.97556	0.633099	2327792	-0.0492441	7	0.714286	14.6604	0.130584
KCL	0	1.60944	1.94591	0	0.00900668	1.14473	0.667626	3.41458e+06	0.120233	7	0.714286	15.0436	0.0860276
KCL	0	1.60944	1.94591	0	0.0240455	0.812244	0.663997	1891331	-0.00208517	7	0.714286	14.4528	0.156927
KCL	0.254539	1.60944	1.94591	0	0.0137738	0.784241	0.659186	711431	0.120819	7	0.714286	13.475	0.434752
KCL	0.0842082	1.60944	1.94591	0	0.00625217	0.722564	0.636966	1.03296e+06	0.130871	7	0.714286	13.8479	0.304673
KCL	0.0359876	0	1.94591	1	0.000709168	0.801335	0.679516	824911	0.124904	7	0.142857	13.623	0.367049
KCL	0.0684492	0	1.94591	0	0.00498539	0.788045	0.584708	2.09938e+06	-0.0263107	7	0.142857	14.5572	0.173399
KCL	0.31992	0	1.94591	0	0.0195721	0.843817	0.55609	2.2114e+06	0.105995	7	0.142857	14.6091	0.172552
KCL	0.0949816	0	1.94591	0	0.0280986	0.955932	0.697138	3.12506e+06	0.0199857	7	0.142857	14.955	0.127543
KCL	0.0683907	0.536479	1.94591	0.166667	0.0122319	0.815989	0.635601	3.04359e+06	-0.0829059	7	0.142857	14.9285	0.119833
KCL	0.161097	0.178826	1.94591	0.0555556	0.0199675	0.871913	0.62961	3782662	-0.280402	7	0.142857	15.1459	0.0746072
KEL	0.000177396	0	2.56495	0	-0.109744	1.85922	0.553186	3.54853e+08	0.159671	12	0.0833333	19.6872	0.0825139
KEL	4.60741e-05	0	2.48491	0	0	1.01683	0.719581	3.11072e+08	0.0778935	12	0.0833333	19.5555	0.0697019
KEL	0.000328362	0	2.48491	0	-0.172676	1.46323	0.925658	2.52084e+08	0.110323	12	0.0833333	19.3453	0.0274491
KEL	0.000298441	0	2.48491	0	-0.117367	1.26509	1.00062	1.22125e+08	0.711034	12	0.0833333	18.6206	-0.00067373
KEL	0.000237683	0	2.56495	0	-0.0705161	1.13912	0.849246	1.53831e+08	0.219567	13	0.0769231	18.8514	0.203476
KEL	0.0133551	0	2.56495	0	-0.0397437	1.05393	0.887864	1.59857e+08	0.257702	13	0.0769231	18.8898	0.165796
KEL	0.00159942	0	3.8074	0	0.00962376	1.37185	0.847061	2.81744e+08	0.245518	13	0.0769231	19.4565	0.147801
KEL	0.00433198	0	2.48491	0	0.0241274	1.37446	0.807392	5.98747e+08	0.160814	13	0.0769231	20.2103	0.0897113
KEL	0.00365261	0	2.56495	0	0.0420718	1.59616	0.76832	8.17261e+08	0.0290562	13	0.0769231	20.5215	0.0868356
KEL	0.00497684	0	2.56495	0	0.0770614	1.20788	0.651171	8.10522e+08	-0.0212416	13	0.0769231	20.5132	0.172184
KEL	0.01374	0	2.75868	0	0.0071041	1.29057	0.801842	7.75868e+08	-0.0038367	13	0.0769231	20.4695	0.22077
KEL	0.00745648	0	2.62953	0	0.0420791	1.36487	0.740445	6.64205e+08	-0.0304463	13	0.0769231	20.3141	0.277499
KOHC	0.0866954	0.346574	1.94591	0	0.256776	1.21407	0.257524	4.99206e+07	0.193544	7	0.142857	17.7259	0.0457514
KOHC	0.0211052	0.346574	1.94591	0	0.00832323	1.49139	0.601035	5.54724e+07	-0.298463	7	0.142857	17.8314	0.0421769
KOHC	0.0135173	0.346574	1.94591	0	-0.0291766	0.945519	0.694497	4.28761e+07	-0.110585	7	0.142857	17.5738	0.0543223
KOHC	0.00998205	0.346574	1.94591	0	0.00314091	0.843669	0.736629	9.37352e+06	0.862034	7	0.142857	16.0534	0.242336
KOHC	0.00393157	0	1.94591	0	-0.0377915	0.869811	0.773909	8.49798e+06	0.0873067	7	0.142857	15.9553	0.230757
KOHC	0.0182916	0	1.94591	1	0.00698347	0.886807	0.769539	7.86706e+06	0.648259	7	0.142857	15.8782	0.267294
KOHC	0.00536241	0	1.94591	0	0.180238	1.57939	0.59226	5.18376e+07	0.530931	7	0.142857	17.7636	0.0724658
KOHC	0.00184981	0	1.79176	0	0.243884	1.60658	0.440363	1.10512e+08	0.212618	7	0.142857	18.5206	0.054664
KOHC	0.00586311	0	1.79176	0	0.222933	2.47713	0.393174	1.97493e+08	0.129984	7	0.142857	19.1012	0.0434824
KOHC	0.0290743	0	1.94591	1	0.194723	2.54857	0.367156	3.08786e+08	-0.0229892	7	0.142857	19.5482	0.0349668
KOHC	0.0797174	0	1.89453	0.4	0.135162	1.66138	0.556067	4.04689e+08	0.124088	7	0.142857	19.8186	0.0340263
KOHC	0.0382183	0	1.8774	0.466667	0.184273	2.22903	0.438799	3.54227e+08	-0.0342042	7	0.142857	19.6854	0.0432104
KOHE	0.0984886	0.32	1.94591	0	0.150497	0.810397	0.183677	4.3805e+07	0.0586021	7	0.142857	17.5953	0.125467
KOHE	0.0276659	0.62	1.94591	0	0.116319	0.869181	0.120001	63546975	-0.031423	7	0.285714	17.9673	0.0996083
KOHE	0.0085403	0.65	1.94591	0	0.0890326	0.551397	0.107777	4.6008e+07	0.385282	7	0.285714	17.6443	0.142602
KOHE	0.0104319	0.67	1.94591	0	0.130768	0.790484	0.0314643	49142994	0.128113	7	0.285714	17.7102	0.136405
KOHE	0.000666952	0.69	1.94591	0	0.0916779	0.551692	0.059369	4.48896e+07	0.13595	7	0.285714	17.6197	0.15709
KOHE	0.0131548	0.65	1.94591	0	0.0688885	0.498198	0.205731	27960669	0.151541	7	0.285714	17.1463	0.259562
KOHE	0.00388437	0.68	1.94591	0	0.081674	0.645119	0.277449	36433599	0.111706	7	0.285714	17.411	0.205755
KOHE	0.0150652	0.693147	1.60944	0	0.108526	0.834692	0.079656	63546975	0.0188446	7	0.285714	17.9673	0.115362
KOHE	0.0148906	0.72	1.60944	0	0.104957	1.18288	0.361469	7.01898e+07	0.211353	7	0.285714	18.0667	0.0926182
KOHE	0.0278993	0.71	1.94591	0	0.0940179	1.10604	0.292868	85576593	-0.220422	7	0.285714	18.2649	0.0740445
KOHE	0.0279106	0.693147	1.83375	0	0.0916236	0.803105	0.212757	6.98169e+07	-0.375363	7	0.285714	18.0614	0.0872522
KOHE	0.0235668	0.707716	1.79637	0	0.0968662	1.03068	0.289031	7.29858e+07	0.129041	7	0.285714	18.1058	0.0829875
KOHTM	0.016458	0.693147	1.94591	0	-0.0013082	0.773747	0.708792	1040000	0.0638038	7	0.285714	13.8547	0.331763
KOHTM	0.0149446	0.693147	1.94591	0	-0.0189797	0.789208	0.733082	1248000	0.115833	7	0.285714	14.0371	0.257603
KOHTM	0.0138309	0.693147	1.94591	1	-0.04243	0.791137	0.718737	416000	0.0923658	7	0.285714	12.9384	0.879918
KOHTM	0.0144484	0.693147	1.94591	0	-0.107135	0.787876	0.760996	160160	0.00416711	7	0.285714	11.9839	1.85911
KOHTM	0.0117258	0.693147	1.94591	0	0.0107226	0.814281	0.795311	374400	0.167552	7	0.285714	12.8331	0.839247
KOHTM	0.0257918	0.693147	1.94591	0	0.00425235	0.80748	0.787947	208000	0.26498	7	0.285714	12.2453	1.54157
KOHTM	0.070474	0.693147	1.94591	0	0.130596	0.844572	0.583975	1164800	0.133704	7	0.285714	13.9681	0.456123
KOHTM	0.07628	0.693147	1.94591	0	0.0754854	0.877272	0.598291	2756000	-0.026404	7	0.285714	14.8293	0.229299
KOHTM	0.0996067	0.693147	1.94591	0	0.0406777	0.813616	0.626807	3307200	-0.0238989	7	0.285714	15.0116	0.203919
KOHTM	0.225829	0.693147	1.94591	0	0.0125567	0.723644	0.599637	2298400	0.0463367	7	0.285714	14.6477	0.289255
KOHTM	0.231907	0.693147	1.94591	0	0.0457151	0.813478	0.665328	2392000	-0.073853	7	0.285714	14.6876	0.337409
KOHTM	0.185781	0.693147	1.94591	0	0.0329832	0.783579	0.630591	2914080	0.00105897	7	0.285714	14.8851	0.288501
KSBP	0.0142999	0	2.07944	0	0.152287	1.59201	0.436752	11388000	0.12903	8	0.125	16.2481	0.0410488
KSBP	0.00374346	0	2.07944	0	0.157752	2.65724	0.454557	19194000	0.184702	8	0.125	16.7701	0.0307463
KSBP	0.00454635	0	2.07944	0	0.140138	2.71996	0.444313	22518000	0.119222	8	0.125	16.9298	0.0300574
KSBP	0.00188193	0	2.07944	0	0.0927101	1.13628	0.515076	9669000	0.0587653	8	0.125	16.0844	0.0799484
KSBP	0.0227614	0	2.07944	0	0.0551543	0.981677	0.54309	8830800	0.0117288	8	0.125	15.9938	0.0936042
KSBP	0.00250401	0	2.07944	0	-0.0531451	0.807406	0.646703	4334880	-0.0504031	8	0.125	15.2822	0.162399
KSBP	0.00165459	0	2.07944	0	0.0718844	0.99278	0.614209	7209840	0.352556	8	0.125	15.791	0.121274
KSBP	0.00274228	0	2.07944	0	0.0679699	1.09441	0.581389	11074800	-0.020041	8	0.125	16.2202	0.0878706
KSBP	0.00193473	0	2.07944	0	0.0643152	1.31641	0.621132	10981080	0.222826	8	0.125	16.2117	0.10031
KSBP	0.00732964	0	2.07944	0	0.08203	1.60982	0.612498	18348000	0.271309	8	0.125	16.725	0.0714111
KSBP	0.00480857	0	2.07944	0	0.0480348	1.13375	0.60317	32161800	0.235413	8	0.125	17.2863	0.0495376
KSBP	0.00469098	0	2.07944	0	0.0647933	1.35333	0.612267	41580000	0.0332511	8	0.125	17.5431	0.0450065
LOTCHEM	0.00183264	0	2.07944	0	0	0.671426	0.671426	9.26695e+07	0.0300129	8	0.125	18.3445	0.0635232
LOTCHEM	0	0	2.07944	0	0	0.663433	0.663433	7.96473e+07	0.023371	8	0.125	18.1931	0.0731676
LOTCHEM	0.00357137	0	2.07944	0	0	1.20007	0.727179	6.13254e+07	0.140784	8	0.125	17.9317	0.0677228
LOTCHEM	0.00258567	0	2.07944	0	0	1.29859	0.688153	4.14893e+07	0.052147	8	0.125	17.5409	0.142632
LOTCHEM	0.0520052	0	2.07944	0	0	1.48708	0.57547	1.22045e+08	0.120217	8	0.125	18.6199	0.0791697
LOTCHEM	0.0161332	0	2.07944	0	0	1.04186	0.45392	2.09415e+08	0.357902	8	0.125	19.1598	0.0624726
LOTCHEM	0.00932783	0.693147	2.07944	0	0	0.94394	0.415682	1.06449e+08	-0.0825664	8	0.25	18.4832	0.115596
LOTCHEM	0.0135231	0.693147	2.07944	0	0	0.965756	0.406443	1.15383e+08	0.0803893	8	0.25	18.5638	0.102354
LOTCHEM	0.00846298	0.693147	2.07944	0	-0.0651429	0.981173	0.366282	1.08871e+08	-0.162426	8	0.25	18.5057	0.0983317
LOTCHEM	0.00271737	0.693147	2.07944	0	-0.0433494	0.993364	0.422696	1.04783e+08	-0.291579	8	0.25	18.4674	0.095023
LOTCHEM	0.000684175	0.693147	2.07944	0	-0.018082	1.06886	0.440082	9.10039e+07	0.0272415	8	0.25	18.3264	0.112908
LOTCHEM	0.00395484	0.693147	2.07944	0	-0.0421914	1.01447	0.409687	1.49149e+08	0.0646625	8	0.25	18.8205	0.0715865
LPGL	0	0	1.94591	0	0.0545435	1.03909	0.41842	1563750	0.134253	7	0.142857	14.2626	0.0988707
LPGL	0	0	1.94591	0	0.00711232	1.29916	0.485208	2002500	0.0286706	7	0.142857	14.5099	0.0697598
LPGL	0.00481801	0	1.94591	0	-0.0121192	1.78453	0.431131	4416750	-0.0698434	7	0.142857	15.3009	0.0463366
LPGL	0.0158033	0	1.94591	0	0.0556417	0.928974	0.41124	2883000	0.69409	7	0.142857	14.8743	0.0783961
LPGL	0	0	1.94591	0	-0.00820652	0.71984	0.414558	1200000	0.106128	7	0.142857	13.9978	0.178347
LPGL	0.0307854	0	1.94591	0	-0.000632577	0.876617	0.459117	1500000	-0.10041	7	0.142857	14.221	0.142508
LPGL	0.033417	0	1.94591	0	0.00711524	0.702756	0.395575	975000	0.35032	7	0.142857	13.7902	0.31104
LPGL	0.0825627	0	1.94591	0	0.00486786	0.646504	0.457785	1200000	0.218092	7	0.142857	13.9978	0.252477
LPGL	0.013893	0	1.94591	0	-0.109809	0.875534	0.481571	1121250	-0.307556	7	0.142857	13.93	0.22298
LPGL	0.00687141	0	1.94591	0	-0.0277464	0.822922	0.546075	2025000	0.416492	7	0.142857	14.5211	0.116353
LPGL	0.00515876	0	1.94591	0	-0.0224018	0.774029	0.459113	1575000	0.051875	7	0.142857	14.2698	0.224217
LPGL	0.00864106	0	1.94591	0	-0.053319	0.824162	0.495586	2400000	0.0889257	7	0.142857	14.691	0.145889
LUCK	0.0234784	0	2.07944	0	0.0819527	1.36858	0.700728	256421900	0.231694	8	0.125	19.3623	0.0275703
LUCK	0.0117819	0	2.07944	0	0.0990248	1.8292	0.636385	341123300	0.552432	8	0.125	19.6478	0.0274199
LUCK	0.0126259	0	2.07944	0	0.0782051	0.75048	0.455142	3.01353e+08	0.252437	8	0.125	19.5238	0.0619055
LUCK	0.0134245	0	2.07944	0	0.119726	0.952301	0.394359	180119875	0.264684	8	0.125	19.0091	0.129092
LUCK	0.203691	0	2.19722	0	0.0818961	0.984679	0.344929	200945225	-0.0691828	9	0.111111	19.1185	0.124889
LUCK	0.158012	0	2.07944	0	0.0963459	0.914914	0.326063	229078850	0.0615586	8	0.125	19.2496	0.121237
LUCK	0.340576	0	2.07944	0	0.166926	1.38747	0.181375	3.73142e+08	0.280773	8	0.125	19.7375	0.0891395
LUCK	0.217452	0	2.07944	0	0.130854	1.67827	0.371993	678182050	0.68206	8	0.125	20.3349	0.0687428
LUCK	0.233549	0	2.07944	0	0.142858	2.19517	0.357114	1326807625	0.44777	8	0.125	21.006	0.0426469
LUCK	0.186199	0	2.07944	0	0.137654	1.86026	0.356633	1680321175	0.0119483	8	0.125	21.2423	0.0407635
LUCK	0.331554	0	2.103	0	0.126089	1.50346	0.323018	2.09712e+09	-0.000670403	8	0.125	21.4638	0.0388434
LUCK	0.250434	0	2.08729	0	0.135533	1.85296	0.345589	2704255775	0.0648257	8	0.125	21.7181	0.0355756
MACFL	0.00165916	0	1.94591	0	-0.13071	1.04935	0.776362	6066216	0.30008	7	0.142857	15.6182	0.0577714
MACFL	0.0021551	0	1.94591	0	-0.102389	1.13286	0.831137	6.57173e+06	-0.144021	7	0.142857	15.6983	0.0357693
MACFL	0.0052929	0	1.94591	0	-0.147151	1.02213	0.93979	2.29039e+06	-0.134911	7	0.142857	14.6442	0.0298002
MACFL	0.00439387	0	1.94591	0	-0.109487	1.1656	0.92	1.0227e+06	-0.671369	7	0.142857	13.838	-0.0404663
MACFL	0.00106083	0	1.94591	0	-0.0293744	1.19786	0.94	1166580	0.713079	7	0.142857	13.9696	-0.0592073
MACFL	0.00509859	0	2.07944	0	0.175585	1.19227	0.894846	4.01692e+06	2.89526	7	0.142857	15.206	0.0256716
MACFL	0.0101241	0	1.94591	0	0.242077	1.60112	0.70321	6.50952e+06	0.346304	7	0.142857	15.6888	0.0486373
MACFL	0.0166025	0	2.19722	0	0.169867	1.28703	0.616672	8.8699e+06	0.222768	9	0.111111	15.9982	0.0531016
MACFL	0.00654996	0	2.19722	0	-0.0189883	1.23091	0.65177	6.57951e+06	-0.182406	9	0.111111	15.6995	0.0678756
MACFL	0	0	2.19722	0	0.0450166	1.19677	0.630472	7116138	0.123528	9	0.111111	15.7779	0.0713154
MACFL	0.0105758	0	2.09382	0	0.0973639	1.28433	0.761707	7388340	-0.0244967	9	0.111111	15.8154	0.0749674
MACFL	0.00570857	0	2.16276	0	0.0411307	1.23734	0.681316	1.20702e+07	0.15714	9	0.111111	16.3063	0.0491688
MARI	0	2.39	3.36781	0	0.0230289	1.21869	0.673563	46121250	0.111495	15	0.666667	17.6468	0.0581651
MARI	0.144151	2.48491	3.36781	0	0.0788668	1.77286	0.625407	6.38017e+07	0.130225	15	0.8	17.9713	0.050912
MARI	0	1.24245	3.36781	0	0.203354	0.796471	0.507658	9.90523e+07	-0.0290292	15	0.8	18.4112	0.0625834
MARI	0	3.18618	3.36781	0	0.105221	0.843326	0.597451	5.4695e+07	-0.731563	15	0.8	17.8173	0.15052
MARI	1.22001	2.56495	2.70805	0	0.0547022	0.999745	0.576071	95094300	-0.0948466	15	0.8	18.3704	0.0966496
MARI	0.403374	0	2.70805	0	0.0678968	0.814372	0.580081	78916950	0.299529	15	0.8	18.1839	0.135211
MARI	0.336462	0	2.70805	0	0.0335011	0.926707	0.655243	8.61879e+07	0.109583	15	0.8	18.272	0.133153
MARI	0.742854	0	2.70805	0	0.0708075	1.17507	0.603517	1.25474e+08	0.558748	15	0.8	18.6476	0.108044
MARI	0.171535	2.56	2.70805	0	0.0663152	1.4517	0.717098	3.43089e+08	0.263225	15	0.8	19.6535	0.0490317
MARI	0.0787464	0	2.70805	0	0.0860622	1.99558	0.824896	516631500	0.30233	15	0.0666667	20.0628	0.0222523
MARI	0.00330969	0.512	2.70805	0	0.0649165	1.27269	0.676167	1001312550	0.1206	15	0.8	20.7246	0.0169437
MARI	0.0845304	1.024	2.70805	0	0.0724313	1.57332	0.739387	1737143100	0.297646	15	0.8	21.2755	0.014701
MIRKS	0.0565553	1.09861	2.19722	0	0.158476	1.0467	0.621887	3.41162e+06	0.0875468	9	0.333333	15.0427	0.118365
MIRKS	0.00846418	1.09861	2.19722	0	-0.0404389	1.9781	0.642487	13097040	-0.186552	9	0.333333	16.3879	0.0274128
MIRKS	0.00383261	0.693147	2.07944	0	0.0298225	1.2986	0.788896	6.55491e+06	-0.127965	9	0.222222	15.6957	0.0403345
MIRKS	0.0242169	0.693147	2.19722	0	0.0955271	1.03577	0.657662	3833280	0.597399	9	0.222222	15.1592	0.117272
MIRKS	0.0261523	0.693147	2.19722	0	0.0566746	0.870984	0.62711	3.40141e+06	0.565893	9	0.222222	15.0397	0.163065
MIRKS	0.122094	1.09861	2.19722	0	0.0561013	0.867092	0.727558	4.14239e+06	-0.0297485	9	0.333333	15.2368	0.161442
MIRKS	0.0102864	0	2.07944	0	0.0368888	0.782259	0.63666	3.65137e+06	-0.0723204	9	0.111111	15.1106	0.272799
MIRKS	0.00679007	0	2.19722	0	0.0560598	0.710785	0.52926	5.15822e+06	0.359208	9	0.111111	15.4561	0.229828
MIRKS	0.00296786	0	2.07944	0	0.0254074	0.730063	0.488844	7422261	-0.0358786	9	0.111111	15.82	0.222764
MIRKS	0.0163814	0	2.07944	0	0.0245344	0.698775	0.470005	8894445	-0.0807074	9	0.111111	16.0009	0.252442
MIRKS	0.0148742	0.298627	2.13833	0	0.042611	0.77666	0.579906	15089886	0.229006	9	0.111111	16.5295	0.194876
MIRKS	0.0114078	0.0995422	2.09907	0	0.0308509	0.735166	0.512918	1.93764e+07	-0.25532	9	0.111111	16.7796	0.129369
MLCF	0.0502836	1.79176	2.19722	0	0.0563623	0.886655	0.610926	6.84369e+07	0.140511	8	0.75	18.0414	0.106843
MLCF	0.0482144	1.79176	2.07944	1	-0.000458677	0.921251	0.616288	9.08323e+07	-0.306816	8	0.75	18.3245	0.0990071
MLCF	0.054383	1.60944	1.94591	0	-0.0258547	0.738653	0.680291	4.06139e+07	0.913674	8	0.625	17.5196	0.205863
MLCF	0.0874757	1.60944	2.07944	0	-0.0383062	0.792754	0.738208	1.58584e+07	0.445299	8	0.625	16.5792	0.423611
MLCF	0.0234528	1.60944	2.07944	0	-0.0990216	0.844193	0.803251	1.15774e+07	-0.106277	8	0.625	16.2646	0.443463
MLCF	0.00118729	0.693147	2.07944	0	-0.0525092	0.771239	0.742316	1.08503e+07	-0.0408857	8	0.25	16.1997	0.789974
MLCF	0.000916647	0.693147	2.07944	0	0.015161	0.956042	0.721105	2.44341e+07	0.182674	8	0.25	17.0115	0.373563
MLCF	0.00247119	0.693147	2.07944	0	0.0996105	1.08195	0.634797	1.15732e+08	0.12263	8	0.25	18.5668	0.102156
MLCF	0.00250695	0	2.07944	0	0.0886888	1.27298	0.541194	158584067	0.0928234	8	0.125	18.8818	0.0923239
MLCF	0.000320294	0	2.07944	0	0.110639	1.6949	0.434273	4.14588e+08	0.0923374	8	0.125	19.8428	0.0426031
MLCF	0.0383299	0	2.07944	0	0.0270948	1.10355	0.646156	5.56812e+08	0.130122	8	0.125	20.1377	0.0382451
MLCF	0.013719	0	2.07944	0	0.0754742	1.35714	0.540541	5.87685e+08	0.020038	8	0.125	20.1917	0.0402691
MRNS	0.0435676	0	1.92	0.3	0.0991308	1.01644	0.714708	2.43634e+06	0.143081	7	0.142857	14.706	0.094323
MRNS	0.0719871	0	1.94591	0	-0.113641	1.03822	0.844937	1.86046e+06	-0.342393	7	0.142857	14.4363	0.0636461
MRNS	0.025811	0	1.94	1	0.0481542	1.08576	0.852476	2.59876e+06	-0.0313976	7	0.142857	14.7705	0.0676429
MRNS	0.0650904	0	1.94591	0	0.157281	1.33543	0.701656	4.09894e+06	0.658769	7	0.142857	15.2262	0.0814067
MRNS	0.0440831	0	1.98	1.1	0.139444	1.17261	0.698965	7.81261e+06	0.608977	7	0.142857	15.8712	0.0668681
MRNS	0.25645	0	1.93	1	0.103497	1.01854	0.745846	9.88046e+06	0.133727	7	0.142857	16.1061	0.080243
MRNS	0.0141338	0	1.96	1	0.0770462	0.994626	0.706497	8.29321e+06	-0.0470556	7	0.142857	15.9309	0.125199
MRNS	0.194509	0	1.94591	0	0.119872	1.15484	0.582167	1.65727e+07	0.396944	7	0.142857	16.6233	0.0836045
MRNS	0.117155	0.693147	2	0	0.078818	1.30563	0.516078	3.08685e+07	0.120871	7	0.285714	17.2452	0.0535253
MRNS	0.18809	0.693147	2.07944	0	0.0898724	1.3614	0.610912	4.19449e+07	-0.328837	7	0.285714	17.5519	0.044386
MRNS	0.188576	0.346574	1.97929	0	0.101425	1.16794	0.643411	5.3191e+07	0.630965	7	0.142857	17.7894	0.0436806
MRNS	0.164607	0.577623	2.01958	0	0.0900385	1.27832	0.590133	5.71597e+07	-0.226675	7	0.285714	17.8614	0.038808
MTL	0.122291	1.09861	2.19722	0	0.0980178	1.25948	0.668504	50290926	0.150899	9	0.333333	17.7333	0.0491305
MTL	0.0604415	1.09861	2.19722	0	0.101671	1.37875	0.569534	62129730	0.128162	9	0.333333	17.9447	0.0434024
MTL	0.000911556	1.09861	2.19722	0	0.111514	0.927157	0.581871	49853720	0.0260232	9	0.333333	17.7246	0.0609559
MTL	0.0734534	0.693147	2.07944	0	0.173816	1.76382	0.490912	65418951	0.407552	9	0.222222	17.9963	0.0544024
MTL	0.00120961	0.693147	2.07944	0	0.187665	1.82697	0.624869	1.40656e+08	0.395826	8	0.25	18.7618	0.0324664
MTL	0.131087	0.693147	2.07944	0	0.292463	1.89536	0.431229	2.20259e+08	0.121686	8	0.25	19.2103	0.0235811
MTL	0.0573891	0.693147	2.07944	0	0.179621	2.34564	0.468379	1.7675e+08	-0.1815	8	0.25	18.9902	0.0331152
MTL	0.0222046	0.693147	2.07944	0	0.195022	2.261	0.489171	2.11392e+08	0.131061	8	0.25	19.1692	0.0264998
MTL	0.0131665	0	2.07944	0	0.186969	4.04622	0.329623	2.21078e+08	-0.253051	8	0.125	19.214	0.023376
MTL	0.0164152	0	2.07944	0	0.294154	3.20351	0.35716	3.03768e+08	0.373481	8	0.125	19.5318	0.0182032
MTL	0.0107696	0	2.07944	0	0.222649	2.59645	0.450072	2.52579e+08	-0.249396	8	0.125	19.3472	0.0237416
MTL	10.0891	0.693147	2.07944	0	0.0440293	0.682963	0.913333	6.08775e+08	0.760039	8	0.25	20.227	0.0131592
NATF	0.0543411	1.4	1.94	0	0.072689	1.252	0.742684	4.72443e+06	0.195056	7	0.571429	15.3683	0.05272
NATF	0.00841426	1.42	1.94591	0	0.108788	2.20653	0.690456	8841040	0.276575	7	0.571429	15.9949	0.0416105
NATF	0.00532446	1.38629	1.94591	0	0.0896285	0.859758	0.704621	20058291	0.284268	7	0.571429	16.8142	0.0257213
NATF	0.0213312	1.4	1.94	0	0.0759859	1.85397	0.642908	2.42722e+07	-0.070094	7	0.571429	17.0048	0.0270015
NATF	0.0560882	1.38629	1.94591	0	0.0323666	1.7981	0.722571	1.82016e+07	0.194546	7	0.571429	16.717	0.0407625
NATF	0.0442772	1.4	1.96	0	0.0807779	1.59852	0.676744	31082025	0.229587	7	0.571429	17.2521	0.0296895
NATF	0.135833	0	1.94591	0	0.184596	4.34723	0.557819	7.9628e+07	0.298476	7	0.571429	18.1929	0.0175465
NATF	0.0391216	0.693147	1.94	0	0.15881	4.92311	0.604962	1.49463e+08	0.192138	7	0.285714	18.8226	0.0112048
NATF	0.0864413	0.693147	1.94591	0	0.147537	4.67249	0.550357	4.15168e+08	0.138453	7	0.285714	19.8442	0.00539256
NATF	0.0926926	0.7	1.96	0	0.177836	3.43565	0.501163	1.75992e+08	0.204175	7	0.285714	18.9859	0.0158612
NATF	0.13946	0.831777	1.94591	0	0.130321	3.46252	0.60227	145567554	0.158225	7	0.285714	18.7962	0.0174747
NATF	0.106198	0.741641	1.95061	0	0.151898	3.85689	0.551263	140387214	0.239262	7	0.285714	18.7599	0.0241575
NCL	0.0799161	1.38629	1.94591	0	0.0264971	1.00846	0.705358	33464356	0.112394	7	0.571429	17.326	0.0833377
NCL	0.0612232	1.38629	1.94591	0	0.00104149	1.00986	0.724642	3.09451e+07	0.169216	7	0.571429	17.2477	0.0868052
NCL	0.0113144	1.38629	1.94591	0	0.00167741	0.827183	0.760088	1.80557e+07	0.193101	7	0.571429	16.709	0.144009
NCL	0.00519273	1.38629	1.94591	0	0.0052167	0.913881	0.825354	7.12227e+06	0.0904159	7	0.571429	15.7787	0.485749
NCL	0.00637151	1.38629	1.94591	0	0.0270539	0.931722	0.827097	2.50196e+07	0.339102	7	0.571429	17.0352	0.179408
NCL	0.0129388	1.38629	2.07944	0	0.0898677	0.826897	0.648531	3.61299e+07	0.522984	8	0.5	17.4026	0.157887
NCL	0.0112396	1.38629	2.07944	1	0.0395483	0.98428	0.656449	2.87703e+07	-0.0839021	8	0.5	17.1749	0.211155
NCL	0.00844699	1.38629	2.07944	1	0.103816	1.13389	0.634193	108736635	0.139459	8	0.5	18.5044	0.0737587
NCL	0.143823	0	2.07944	0	0.0293473	1.02601	0.67551	8.48583e+07	0.0747888	8	0.125	18.2565	0.099196
NCL	0.0707163	0	2.07944	0	0.0296893	0.882664	0.630205	7.35278e+07	0.0430135	8	0.125	18.1132	0.13559
NCL	0.000250283	0	2.07944	0.333333	0.0532205	0.964244	0.678664	1.30114e+08	-0.417429	8	0.125	18.6839	0.0560475
NCL	0.0715966	0	2.07944	0.111111	0.037419	0.95764	0.661459	1.88522e+08	0.165589	8	0.125	19.0547	0.048749
NESTLE	0.38676	0	1.94	0	0.105453	4.45752	0.804216	5.00002e+08	0.161506	7	0.142857	20.0301	0.00506214
NESTLE	0.252389	0	1.94	0	0.113904	5.87228	0.740563	700651320	0.265707	7	0.142857	20.3675	0.0058684
NESTLE	0.239748	0	1.96	0	0.0930756	4.39801	0.736946	743733440	0.186309	7	0.142857	20.4272	0.0059011
NESTLE	0.215204	0	1.94	0	0.161679	3.78995	0.761825	4.95209e+08	0.139117	7	0.142857	20.0205	0.00893958
NESTLE	0.130706	0	1.94591	0	0.179192	5.45237	0.756805	764140760	0.251033	7	0.142857	20.4543	0.00730477
NESTLE	0.0284254	0	1.94591	0	0.1327	5.42059	0.783614	2.48293e+09	0.259036	7	0.142857	21.6327	0.0030659
NESTLE	0.0196502	0	2.19722	0	0.115239	4.99092	0.772838	1.82072e+09	0.22003	9	0.111111	21.3225	0.00634929
NESTLE	0.0191243	0	2.19722	0	0.112198	7.32104	0.773202	2947270504	0.0902691	9	0.111111	21.8041	0.00402378
NESTLE	0.0193309	0	2.19722	0	0.15328	8.73339	0.755897	3700527360	0.118651	9	0.111111	22.0317	0.00341239
NESTLE	0.0253717	0	2.19722	0	0.177824	7.92321	0.743487	4422039496	0.0676791	9	0.111111	22.2099	0.0028579
NESTLE	0.0243713	0	2.2	0	0.19	7.99	7.75	3310520800	0.09134	9	0.111111	21.9204	0.00266183
NESTLE	0.0230246	0	2.19815	0	0.173701	8.21553	3.08313	4625659200	0.0873904	9	0.111111	22.2549	0.00100188
NICL	0.00258319	0	1.94591	0	-0.0827141	1.27826	0.752727	5.19775e+06	0.263254	7	0.142857	15.4637	0.0690756
NICL	0	0	1.94591	0	-0.0601292	1.43262	0.842371	4.97657e+06	0.160763	7	0.142857	15.4203	0.0522239
NICL	0	0	1.94591	0	0.0139564	1.03786	0.845746	3.73796e+06	0.576458	7	0.142857	15.1341	0.0698408
NICL	0	0.693147	1.94591	0	-0.0876081	1.16549	0.931724	1.52615e+06	0.233632	7	0.285714	14.2383	0.0749232
NICL	0	0.693147	2.07944	0	0.00269674	1.19087	0.929831	1.75839e+06	0.259635	7	0.285714	14.3799	0.0676255
NICL	0	0.693147	2.30259	0	0.436198	0.78354	0.497891	3096534	0.394957	10	0.2	14.9458	0.292544
NICL	0	0.693147	2.30259	0	0.117804	0.851171	0.421202	3.80431e+06	0.10138	10	0.2	15.1516	0.298967
NICL	0	0.693147	2.30259	0	0.0581503	1.17634	0.421317	4.57845e+06	0.121276	10	0.2	15.3369	0.276215
NICL	0	0.693147	2.30259	0	0.0742103	1.51851	0.443703	2.7725e+07	0.109734	10	0.2	17.1378	0.0526249
NICL	0	0.693147	2.30259	0	0.0703431	1.3386	0.466948	22118100	0.0995575	10	0.2	16.9119	0.0759837
NICL	0	0.693147	2.26539	0	0.126567	1.14317	0.530149	33177150	0.367891	10	0.2	17.3174	0.0538883
NICL	0	0.693147	2.29019	0	0.0903735	1.33343	0.480267	5.85908e+07	0.470514	10	0.2	17.8861	0.0365984
NML	0.0170273	0	2.07944	1	0.0523703	0.731919	0.322872	8.53401e+07	0.116875	8	0.125	18.2622	0.247392
NML	0.0013306	0	2.07944	1	0.0425125	0.666142	0.239285	1.19408e+08	0.0295189	8	0.125	18.5981	0.250883
NML	0.00093477	0	2.07944	0	0.152418	0.431918	0.342258	8.97996e+07	0.142045	8	0.125	18.3131	0.295013
NML	0.0044014	0	2.07944	0	0.0402378	0.92443	0.386572	9.12705e+07	0.21851	8	0.125	18.3293	0.211796
NML	0.00078385	0	2.07944	0	0.0631294	0.809145	0.320599	1.5161e+08	0.32112	8	0.125	18.8368	0.206954
NML	0.00721035	0	2.07944	1	0.0895546	0.608575	0.345634	1.76995e+08	0.540008	8	0.125	18.9916	0.199971
NML	0.000573937	1.60944	2.07944	0	0.0623132	0.729577	0.333124	1.67291e+08	-0.0749724	8	0.625	18.9352	0.225731
NML	0.00186334	1.60944	1.94591	1	0.0725104	0.824152	0.269333	3.31242e+08	0.166991	7	0.714286	19.6184	0.177867
NML	0.00310205	1.60944	1.94591	1	0.056802	0.731587	0.293249	3.93511e+08	0.0384935	7	0.714286	19.7906	0.174301
NML	0.000434546	1.60944	1.94591	1	0.0386783	0.576957	0.247154	4.01633e+08	-0.0599976	7	0.714286	19.811	0.189583
NML	0.000121717	1.60944	1.94591	1	0.0638313	0.713332	0.301516	3.79376e+08	-0.0621053	7	0.714286	19.754	0.216553
NML	0.00121944	1.60944	1.94591	1	0.0531039	0.673959	0.28064	5.57919e+08	0.0260104	7	0.714286	20.1397	0.159096
NRL	0	0	2.56495	0	0.136817	1.3163	0.623766	1.28593e+08	0.0386167	10	0.1	18.6722	0.0729179
NRL	0	0.95	2.30259	0	0.128752	1.34651	0.609504	1.71375e+08	0.129467	10	0.1	18.9594	0.0743772
NRL	0	0.83	1.94591	0	0.128859	0.789525	0.626238	2.2497e+08	0.339795	10	0.1	19.2315	0.0774283
NRL	0	0	2.07944	0	0.0362037	0.924136	0.590202	1.66402e+08	-0.250661	10	0.1	18.9299	0.104282
NRL	0	0	2.30259	0	0.0636109	1.04371	0.619707	1.46219e+08	0.00554863	10	0.1	18.8006	0.134305
NRL	0	0	2.30259	0	0.115859	0.908293	0.565967	2.8169e+08	0.348247	10	0.1	19.4563	0.0873554
NRL	0	1.09861	2.30259	0	0.0458445	0.853613	0.557197	1.85035e+08	0.176621	10	0.3	19.0361	0.13668
NRL	0.000179608	1.09861	2.35	0	0.0510887	0.828321	0.518765	1.92384e+08	0.0250996	10	0.3	19.075	0.139272
NRL	0.00018948	1.09861	2.30259	0	0.0182256	0.77619	0.496105	1.72224e+08	0.157485	10	0.3	18.9643	0.154413
NRL	0.000208062	0.83	2.07944	0	0.0771697	0.744326	0.373033	1.8557e+08	-0.284213	10	0.3	19.0389	0.162384
NRL	0	0.659167	2.25796	0	0.0619663	0.859075	0.521796	3.80161e+08	-0.368243	10	0.3	19.7561	0.0968601
NRL	0.000132514	0.862593	2.21333	0	0.0524539	0.793197	0.463644	5.8055e+08	0.145637	10	0.3	20.1795	0.0746532
OGDC	0.0254561	0	2.3979	0	0.378913	4.28523	0.218806	4.39684e+09	0.0492825	12	0.0833333	22.2042	0.0215542
OGDC	0.107319	0	2.48491	0	0.352796	4.19418	0.222065	4.15169e+09	0.0330731	12	0.0833333	22.1468	0.0242351
OGDC	0.0151161	0	2.48491	0	0.329509	1.70156	0.27361	4.64801e+09	0.192018	12	0.0833333	22.2597	0.0235308
OGDC	0.00225291	0	2.48491	0	0.312034	2.96387	0.291142	3.27129e+09	-0.0630019	12	0.0833333	21.9084	0.0385694
OGDC	0	0	2.48491	0	0.258565	3.52257	0.312299	6.09399e+09	0.0897525	12	0.0833333	22.5306	0.0258275
OGDC	0.0305603	2.19722	2.48491	0	0.242677	2.72109	0.230012	6.57999e+09	0.0915989	12	0.75	22.6073	0.0306331
OGDC	0.00593572	2.19722	3.54919	0	0.286456	2.67022	0.221431	6.90041e+09	0.271201	35	0.257143	22.6548	0.0381692
OGDC	0	2.19722	3.54919	0	0.219305	3.11712	0.245605	9838373715	0.129028	35	0.257143	23.0096	0.0317396
OGDC	0.00404649	2.19722	3.54919	0	0.249711	1.98696	0.20265	1.12375e+10	0.150644	35	0.257143	23.1425	0.03521
OGDC	0.0238357	2.19722	3.54919	0	0.157549	1.11223	0.200925	7.70898e+09	-0.180493	35	0.257143	22.7657	0.0574033
OGDC	0	2.19722	3.54919	0	0.231139	2.32152	0.220124	5.93829e+09	-0.226746	35	0.257143	22.5047	0.0806011
OGDC	0.00929406	2.19722	3.54919	0	0.2128	1.8069	0.2079	6.05098e+09	0.0550315	35	0.257143	22.5235	0.0847771
OTSU	0.0247579	0	1.60944	0	0.0949585	1.30358	0.497622	4390000	0.0855959	5	0.2	15.2948	0.0592802
OTSU	0	0	1.60944	0	0.0984099	1.67867	0.537397	5770000	0.187824	5	0.2	15.5682	0.0523359
OTSU	0	0	1.60944	0	0.0827816	1.47474	0.579341	8300000	0.228567	5	0.2	15.9318	0.0415463
OTSU	0	0	1.60944	0	0.0297604	1.05961	0.575775	3.57e+06	0.0154223	5	0.2	15.0881	0.0963487
OTSU	0	0	1.60944	0	0.0820854	0.916833	0.507839	3.395e+06	0.170005	5	0.2	15.0378	0.116294
OTSU	0	0	1.60944	0	0.0524171	0.885847	0.495101	3250000	0.0337219	5	0.2	14.9942	0.130407
OTSU	0	0	1.60944	0	0.0846932	0.8902	0.549169	3585000	0.0665552	5	0.2	15.0923	0.139203
OTSU	0.00595056	0	1.60944	0	-0.0025514	0.988501	0.602285	4500000	-0.18878	5	0.2	15.3196	0.108424
OTSU	0.00100975	0	1.60944	0	-0.126057	1.40379	0.816913	6201000	-0.166993	5	0.2	15.6402	0.0467844
OTSU	0.00159984	0	1.60944	0	-0.0935361	1.48556	0.909184	9500000	0.347533	5	0.2	16.0668	0.0149383
OTSU	0.00229073	0	1.60944	0	-0.000491524	1.09512	0.646749	8.3281e+06	0.0678373	5	0.2	15.9351	0.00353958
OTSU	0.00163344	0	1.60944	0	-0.0733617	1.32816	0.790949	3.22256e+07	0.179863	5	0.2	17.2883	0.00427809
PAKD	0	0.6	1.94591	0.13	0.178631	1.21117	0.43824	5346000	0.0448625	7	0.285714	15.4919	0.0620374
PAKD	0	0.7	1.94591	0.12	0.153107	1.79638	0.406399	8860104	0.0188859	7	0.285714	15.9971	0.0453466
PAKD	0	0.6	1.94591	0	0.136773	0.870319	0.427959	6.11347e+06	0.319015	7	0.285714	15.626	0.0779431
PAKD	0	0.5	1.94591	0	0.16163	1.20033	0.409421	5449356	0.509263	7	0.285714	15.511	0.108503
PAKD	0.444363	0.6	1.94591	0	0.147279	0.942595	0.363411	8.78013e+06	0.0158517	7	0.285714	15.988	0.0783179
PAKD	0.459663	0.7	1.94591	1	0.017886	0.602496	0.326208	2.35067e+06	-0.362264	7	0.285714	14.6702	0.278297
PAKD	0	0.693147	1.98	0	0.0740376	0.85631	0.326454	6.16385e+06	0.148969	7	0.285714	15.6342	0.115727
PAKD	0	0.7	2.07944	0	0.0786066	0.942919	0.385351	7.0577e+06	-0.00521599	7	0.285714	15.7696	0.106415
PAKD	0	0.693147	2.07944	0	0.0890422	0.967184	0.287163	7497765	-0.0505219	7	0.285714	15.8301	0.10647
PAKD	0	0	1.94591	0	0.0797449	0.960691	0.262425	7233138	-0.035812	7	0.285714	15.7942	0.112714
PAKD	0	0.51986	1.99932	0.25	0.0810993	0.878699	0.325169	7.09298e+06	-0.0733542	7	0.285714	15.7746	0.114236
PAKD	0	0.404336	2.00822	0.0833333	0.0832955	0.935525	0.291585	5047515	0.0086709	7	0.285714	15.4344	0.159324
PAKT	0.0230525	1.79176	2.48491	0	0.218102	2.60293	0.526105	1.7463e+08	0.050954	12	0.5	18.9782	0.0237026
PAKT	0.0292177	2.76471	2.48491	0	0.245573	4.63373	0.5906	401125266	0.144862	12	0.5	19.8098	0.0100289
PAKT	0.0219576	1.94591	2.48491	0	0.243607	3.26553	0.65288	298927746	0.199677	12	0.5	19.5157	0.0120709
PAKT	0.0286664	1.60944	2.48491	0	0.247194	2.84563	0.651568	1.86127e+08	-0.558312	12	0.5	19.0419	0.0228888
PAKT	0.17213	2.30259	2.19722	0	0.0747349	2.98414	0.709003	2.65739e+08	-0.0329493	9	0.666667	19.398	0.013555
PAKT	0.00664489	1.38629	2.30259	1	0.0273146	1.81434	0.749677	2.47114e+08	0.0953267	9	0.444444	19.3254	0.0134915
PAKT	0.00180066	1.38629	2.19722	0	0.124494	1.9474	0.704159	1.35003e+08	0.127684	9	0.444444	18.7208	0.0304245
PAKT	0.00315546	0	1.79176	0	0.179248	8.93739	0.689491	401125266	0.183247	9	0.444444	19.8098	0.0134926
PAKT	0.0230114	0.693147	2.19722	0	0.221007	12.9726	0.634945	3231996570	0.195811	9	0.222222	21.8964	0.00247877
PAKT	0.0403964	0.7	2.30259	0	0.284651	12.0808	0.581244	2.30954e+09	0.171717	9	0.222222	21.5603	0.00448842
PAKT	0.0167239	1.15366	2.16477	0.166667	0.151908	6.78945	0.678086	3.22063e+09	0.045664	9	0.222222	21.8928	0.00402922
PAKT	0.0267106	0.848937	2.22153	0.0555556	0.219189	10.6143	0.631425	4330619910	-0.0122332	9	0.222222	22.189	0.00390503
PCAL	0.0724268	0.693147	2.30259	0	0.0636473	1.39671	0.619362	17560080	0.149046	10	0.2	16.6811	0.0589219
PCAL	0.0662737	0.693147	2.30259	0	0.0652139	1.46738	0.613389	3.92029e+07	0.37759	10	0.2	17.4843	0.0293795
PCAL	0.0114319	0.693147	2.3979	0	0.0195463	0.950279	0.599952	2.38095e+07	-0.0765411	11	0.181818	16.9856	0.0562179
PCAL	0.0428364	0.693147	2.3979	0	0.0486774	1.4913	0.657662	2.17475e+06	-0.594105	11	0.181818	14.5924	0.206707
PCAL	0.00428364	0.693147	2.3979	0	0.0346575	1.55356	0.657662	1.15961e+07	1.10669	11	0.181818	16.2662	0.120701
PCAL	0.019795	0.693147	2.19722	0	0.0225013	0.695716	0.456542	1.29788e+07	0.0783248	9	0.222222	16.3788	0.159442
PCAL	0.0326162	0.693147	2.19722	0	0.0380413	0.778542	0.414975	1.08584e+07	0.304702	9	0.222222	16.2004	0.198225
PCAL	0.0426252	0.693147	2.19722	0	0.0492697	1.08811	0.376862	1.84436e+07	0.153424	9	0.222222	16.7302	0.121362
PCAL	0.0429627	0.693147	2.19722	0	0.0509398	1.47929	0.435822	2.83911e+07	0.0705577	9	0.222222	17.1616	0.0867248
PCAL	0.0461276	0.693147	2.19722	0	0.0454338	1.48741	0.394394	4.73897e+07	0.0541188	9	0.222222	17.6739	0.0532439
PCAL	0.0574826	0.693147	2.19722	0	0.0401406	1.18044	0.456043	4.85339e+07	-0.0153969	9	0.222222	17.6978	0.0614186
PCAL	0.0488576	0.693147	2.19722	0	0.0455047	1.38238	0.428753	91079360	0.180151	9	0.222222	18.3272	0.0341632
PGCL	0	0	2.07944	0	-0.0237214	1.28149	0.516967	2.19991e+06	0.098265	8	0.125	14.6039	0.0630343
PGCL	0	0	2.07944	0	0.0529607	1.33916	0.504347	2400459	0.397715	8	0.125	14.6912	0.0570003
PGCL	0	0	2.07944	0	0.0962642	0.867455	0.446887	2039328	0.280058	8	0.125	14.5281	0.0916527
PGCL	0	0.693147	2.07944	0	0.011818	0.904182	0.614235	1.53587e+06	-0.284877	8	0.25	14.2446	0.11413
PGCL	0.0104763	0.693147	2.07944	0	-0.156641	0.913594	0.619068	811483	0.29478	8	0.25	13.6066	0.149362
PGCL	0.0108725	0.693147	2.19722	0	0.208637	0.87628	0.593695	811483	0.976222	9	0.222222	13.6066	0.307011
PGCL	0	0.693147	2.07944	0	0.462513	1.44591	0.134628	4.9989e+06	0.190005	8	0.25	15.4247	0.0913034
PGCL	0	0.693147	2.07944	0	0.112455	1.31553	0.277564	5990526	-0.237037	8	0.25	15.6057	0.0819739
PGCL	0	0	2.07944	0	0.113845	2.4577	0.200918	5.86519e+06	-0.0984122	8	0.125	15.5845	0.0927712
PGCL	0	0	2.07944	0	-0.1506	1.2423	0.116431	7.06882e+06	-0.423916	8	0.125	15.7712	0.0626396
PGCL	0	0	2.07944	0	0.0983683	1.37522	0.323718	4.81706e+06	-0.288955	8	0.125	15.3877	0.0723956
PGCL	0	0	2.07944	0	0.0205379	1.69174	0.213689	6117984	0.275332	8	0.125	15.6267	0.0521629
PIOC	0.00350189	1.38629	2.30259	0	0.080426	1.08291	0.651826	7.41739e+07	0.10793	10	0.4	18.1219	0.0394533
PIOC	0.0014672	1.38629	2.30259	0	-0.0108577	1.31306	0.689864	6.35107e+07	0.119194	10	0.4	17.9667	0.0420469
PIOC	0.000712972	1.38629	2.30259	0	-0.0171849	1.02572	0.56598	5.62083e+07	0.421361	10	0.4	17.8446	0.0808656
PIOC	0.0025996	1.38629	2.30259	0	0.00348965	0.76319	0.557253	2.70965e+07	-0.243239	10	0.4	17.1149	0.169078
PIOC	0.000184011	1.38629	2.30259	0	-0.0572302	0.725847	0.579793	1.41895e+07	-0.22547	10	0.4	16.468	0.305779
PIOC	0	1.38629	2.30259	1	0.012252	0.616567	0.540445	1.25159e+07	0.361506	10	0.4	16.3425	0.361572
PIOC	0	1.38629	2.30259	0	0.0594945	0.918875	0.513575	2.08977e+07	0.23028	10	0.4	16.8551	0.235337
PIOC	0	0.693147	2.30259	0	0.132315	1.21812	0.46827	6.67136e+07	0.166685	10	0.2	18.0159	0.092473
PIOC	0.0286266	0.693147	2.30259	0	0.148931	2.06456	0.427272	1.05988e+08	0.0602958	10	0.2	18.4788	0.0641803
PIOC	0.043359	0.693147	2.07944	0	0.206048	2.01579	0.312132	1.93735e+08	0.0499691	10	0.2	19.082	0.0430127
PIOC	0.00131909	0.693147	2.26539	0.2	0.0836349	1.25996	0.473581	2.43958e+08	0.111653	10	0.2	19.3125	0.0437377
PIOC	0.0244349	0.693147	2.21581	0.0666667	0.146204	1.78011	0.404329	295293570	0.134998	10	0.2	19.5035	0.0414758
PKGS	0.00143604	1.94591	2.30259	0	0.269071	1.04419	0.39697	1.27209e+08	0.127109	10	0.7	18.6613	0.107483
PKGS	0.000352887	1.94591	2.56495	0	0.129371	1.25483	0.45659	2.03567e+08	0.16881	10	0.7	19.1315	0.0892617
PKGS	0.00036992	1.94591	2.30259	0	-0.00558961	0.731073	0.535529	2.12544e+08	0.223722	10	0.7	19.1747	0.0765611
PKGS	0.00017696	1.94591	2.30259	0	0.11098	0.683393	0.351574	1.3251e+08	0.106936	10	0.7	18.7022	0.17919
PKGS	0.00038149	1.94591	2.3979	0	-0.0081294	0.593384	0.328002	9.99897e+07	0.307361	10	0.7	18.4206	0.274824
PKGS	0.000406981	1.94591	2.3979	0	-0.034985	0.505732	0.349992	92817450	0.0460676	10	0.7	18.3461	0.318639
PKGS	0.000635996	1.94591	2.30259	0	-0.0567264	0.609904	0.34306	8.41264e+07	-0.340871	10	0.7	18.2478	0.373261
PKGS	0.000541615	0	2.30259	0	0.0278498	0.637105	0.222889	1.88478e+08	0.221347	10	0.1	19.0545	0.228985
PKGS	0.0117246	0	2.30259	0	0.0409235	2.84042	0.178419	4.33254e+08	0.0745263	10	0.1	19.8868	0.11768
PKGS	0.00656937	0	2.30259	0	0.0535568	2.2392	0.225937	5.25045e+08	0.178016	10	0.1	20.079	0.0935011
PKGS	0.0200528	0	2.33436	0	0.00374821	1.23762	0.274717	5.6865e+08	0.110376	10	0.1	20.1588	0.0962961
PKGS	0.0127822	0	2.31318	0	0.0327428	2.10575	0.226358	6.21706e+08	0.301911	10	0.1	20.248	0.12427
PMPK	0.141933	0.68	2.46	1.12	0	0.171329	0.171329	183509294	-0.0196223	12	0.166667	19.0278	0.0270083
PMPK	0.0189589	0	2.48491	1	0	0.155647	0.155647	354086725	0.0875646	12	0.166667	19.6851	0.0157221
PMPK	0.0136815	0	1.94591	1	0	2.66925	0.365032	234005140	0.112046	12	0.166667	19.2709	0.0256147
PMPK	0.0352222	0	3.04452	1.5	0	0.35617	0.35617	1.02851e+08	-0.462639	12	0.166667	18.4488	0.0663086
PMPK	0.00766752	0.66	2.19722	1	0.0447059	0.440566	0.440566	116386767	-0.00584426	9	2.44444	18.5724	0.0615604
PMPK	0	0.65	1.94591	1	-0.037139	1.16303	0.464063	1.04717e+08	-0.0551982	9	0.222222	18.4668	0.0626752
PMPK	0.0107042	0.7	1.94591	1	-0.0423632	1.12681	0.567246	1.04348e+08	0.0766019	9	0.222222	18.4632	0.0570504
PMPK	0.00273103	0.8	2.07944	1	-0.026644	2.1365	0.668439	135476660	0.0130806	9	0.222222	18.7243	0.04055
PMPK	0.00140377	0.693147	1.94591	0	-0.0798861	4.23657	0.78505	4.11664e+08	0.00257247	9	0.222222	19.8357	0.00968957
PMPK	0.00194224	1.09861	2.19722	0	-0.0681082	6.23761	0.862783	7.31777e+08	0.0474553	9	0.222222	20.411	0.0036204
PMPK	0	0.89588	2.05194	0.666667	-0.0349058	2.55685	0.631358	9.89226e+08	-0.01412	9	0.222222	20.7124	0.0137381
PMPK	0.00111534	0.89588	2.06502	0.222222	-0.0609667	4.34368	0.75973	1764891398	-0.0173649	9	0.222222	21.2914	0.00730995
PNSC	0.00898509	0	1.94591	0	0.0910749	0.561841	0.157884	8.3332e+07	0.18656	7	0.142857	18.2383	0.137432
PNSC	0.00190274	0	1.94591	0	0.0889004	0.934206	0.128953	124139596	0.146948	7	0.142857	18.6369	0.115015
PNSC	0.000438672	0	1.94591	1	0.0304745	1.04194	0.546747	9.44914e+07	0.18312	7	0.142857	18.364	0.0653048
PNSC	0.00298446	0	1.79176	1	0.0629025	0.963724	0.59427	6.09605e+07	-0.67529	7	0.142857	17.9257	0.111814
PNSC	0.00359946	0	1.79176	0	0.0384168	0.885437	0.614847	5.26801e+07	-0.404904	7	0.142857	17.7797	0.135413
PNSC	0.00173634	0	1.79176	0	0.0212667	0.407724	0.349436	31695216	0.484331	7	0.142857	17.2717	0.238168
PNSC	0.00067991	0	1.94591	1	-0.00575379	0.483369	0.32258	2.0351e+07	1.85107	7	0.142857	16.8286	0.951957
PNSC	0.00062819	0	1.94591	1	0.0213083	0.673188	0.314251	60749164	0.39337	7	0.142857	17.9223	0.349405
PNSC	0.000686211	0	1.94591	1	0.0663618	0.93633	0.282415	9.39235e+07	0.283492	7	0.142857	18.358	0.247417
PNSC	0.000612686	0	1.94591	1	0.0583512	0.623572	0.299514	1.40317e+08	-0.0120979	7	0.142857	18.7594	0.181066
PNSC	0.000222896	0	1.89453	0.6	0.0333252	0.66827	0.36384	1.23743e+08	-0.192601	7	0.142857	18.6337	0.222893
PNSC	0.000507264	0	1.92878	0.866667	0.0526794	0.742724	0.315257	1.23743e+08	-0.0052854	7	0.142857	18.6337	0.241182
POL	0.0268122	0.997419	1.94591	0.375	0.263568	3.33715	0.370753	3.28562e+08	0.0570538	7	0.428571	19.6102	0.0445106
POL	0.000589519	1.09861	1.94591	0	0.252378	2.85611	0.221587	3.18174e+08	-0.0790081	7	0.428571	19.5781	0.0612124
POL	0.00105422	1.09861	2.30259	0	0.262154	0.842793	0.228127	3.82475e+08	0.146426	10	0.3	19.7622	0.0663309
POL	0.00413338	1.09861	2.30259	0	0.153791	1.73934	0.245064	2.46978e+08	-0.223109	10	0.3	19.3248	0.111667
POL	0.000717096	0.693147	2.30259	1	0.177763	1.9215	0.248052	3.96522e+08	0.266277	10	0.2	19.7982	0.0793349
POL	0	1.09861	2.30259	1	0.214534	1.90115	0.27548	7.07698e+08	0.393759	10	0.3	20.3775	0.0518004
POL	0	1.1	2.30259	1	0.215535	2.19676	0.314676	7.2331e+08	0.149781	10	0.3	20.3993	0.0521043
POL	0	1.09861	2.07944	0	0.192243	2.46151	0.37131	9.80435e+08	0.0108297	8	0.375	20.7035	0.0361185
POL	0	0.693147	2.07944	0	0.222698	1.94247	0.391802	1.13206e+09	0.191193	8	0.25	20.8473	0.0310902
POL	0.000202906	0.693147	2.07944	0.6	0.152565	1.55974	0.41627	7.96024e+08	-0.131081	8	0.25	20.4951	0.0406577
POL	0.000454957	0.693147	2.07944	0.52	0.199515	2.01233	0.353908	6.84966e+08	-0.195359	8	0.25	20.3449	0.0440222
POL	0.000219288	0.693147	2.07944	0.373333	0.191593	1.83818	0.387326	9.03109e+08	0.0978835	8	0.25	20.6214	0.0348772
PPL	0.211251	0.693147	2.07944	0	0.326328	4.1213	0.24681	5.81783e+08	0.11049	8	0.25	20.1816	0.0531652
PPL	0.103878	0.693147	2.07944	0	0.332898	3.54049	0.203916	7.48866e+08	0.172486	8	0.25	20.4341	0.053545
PPL	0.0974272	0.693147	2.3979	0	0.322949	1.52856	0.284629	921222262	0.133223	8	0.25	20.6412	0.0473873
PPL	0.000256886	0.576574	3.27839	0	0.334106	2.13696	0.23949	9.18407e+08	0.0638406	8	0.25	20.6382	0.0686608
PPL	0.431541	0.23	2.07944	0	0.216775	2.2673	0.257236	1.32864e+09	-0.0262821	8	0.25	21.0074	0.0601415
PPL	0.193344	0	2.07944	0	0.253327	1.86631	0.245928	2.1517e+09	0.305041	8	0.25	21.4895	0.0438829
PPL	0.0323657	1.60944	2.07944	0	0.239949	1.62754	0.264979	2.15222e+09	0.229633	8	0.625	21.4898	0.0582463
PPL	0.0212592	1.60944	2.19722	0	0.192728	1.92611	0.311013	3.02299e+09	0.0683364	9	0.555556	21.8295	0.0496104
PPL	0.021669	1.60944	2.19722	0	0.211725	1.69309	0.244122	3.84642e+09	0.180377	9	0.555556	22.0704	0.0472038
PPL	0.0177387	1.60944	2.30259	0	0.13979	1.18583	0.234316	2.8162e+09	-0.130709	9	0.555556	21.7587	0.0686277
PPL	0	1.60944	2.38497	0	0.209049	1.76103	0.259599	2.65847e+09	-0.240124	9	0.555556	21.701	0.0724662
PPL	0.0131359	1.60944	2.29493	0	0.186855	1.54665	0.246012	2.53997e+09	0.45957	9	0.555556	21.6554	0.0850676
PPP	0	1.60944	1.94591	0	0.108046	0.772997	0.117991	1.80875e+06	0.104856	7	0.714286	14.4081	0.141264
PPP	0	1.60944	1.94591	0	0.0828233	1.13474	0.191634	2600000	-0.0250758	7	0.714286	14.771	0.104133
PPP	0	1.60944	1.94591	0	0.0676018	1.13655	0.211864	3250000	0.0890472	7	0.714286	14.9942	0.0852326
PPP	0	1.60944	1.94591	0	0.0889815	0.660622	0.146695	1939500	0.290838	7	0.714286	14.4779	0.155057
PPP	0.106211	1.60944	1.94591	0	0.0946733	0.599223	0.134823	1584375	0.0320387	7	0.714286	14.2757	0.207818
PPP	0.09114	1.60944	1.94591	0	0.0927287	0.530541	0.181674	2100500	0.188361	7	0.714286	14.5577	0.171751
PPP	0.0932998	0	1.79176	0	0.0772149	0.660115	0.286915	2424000	0.13229	6	0.166667	14.7009	0.157651
PPP	0.100296	0	1.79176	0	0.0742646	0.823319	0.230618	2633400	0.156773	6	0.166667	14.7838	0.152642
PPP	0.10078	0	1.79176	0	0.075637	0.939914	0.201403	3000000	0.0061328	6	0.166667	14.9141	0.169774
PPP	0.110829	0	1.79176	0	0.0791955	0.80511	0.252169	3540000	0.142808	6	0.166667	15.0796	0.152897
PPP	0.131988	0	1.79176	0	0.0822857	0.72637	0.2146	4.071e+06	0.0647872	6	0.166667	15.2194	0.137647
PPP	0.114532	0	1.79176	0	0.0790394	0.823798	0.222724	6898800	0.0754165	6	0.166667	15.7469	0.0870364
PRL	0.0203109	0	2.3979	0	0.112037	1.07162	0.620843	37697500	0.0332009	11	0.0909091	17.4451	0.120739
PRL	0.0120587	0	2.48491	0	0.0170775	1.18319	0.672824	56325000	-0.0639695	11	0.0909091	17.8466	0.08531
PRL	0.00682313	0	2.3979	0	0.0887907	0.858578	0.713702	52983000	0.592332	11	0.0909091	17.7855	0.128455
PRL	0.00192036	0	2.3979	0	-0.140378	1.0628	0.933081	31430000	-0.283686	11	0.0909091	17.2633	0.0693395
PRL	0.0002722	0	2.3979	0	-0.0964111	1.04606	0.923887	2.74995e+07	-0.00263833	11	0.0909091	17.1297	0.0854129
PRL	0.000990441	0	2.3979	0	0.00896601	0.99171	0.896836	28157500	0.258188	11	0.0909091	17.1533	0.091518
PRL	0.000362454	0	2.3979	0	-0.0472278	1.04819	0.977294	20107500	0.318549	11	0.0909091	16.8166	0.0386323
PRL	0.000736887	0	2.3979	0	0.0180946	1.0529	0.955688	28493500	0.0388409	11	0.0909091	17.1652	0.0426306
PRL	0.00117203	0	2.3979	0	-0.0299565	1.1778	0.980279	56612500	0.0759195	11	0.0909091	17.8517	0.0100461
PRL	0.000388905	0	2.3979	0	-0.0384243	0.993419	0.941965	21325500	-0.358577	11	0.0909091	16.8754	0.0836902
PRL	0.00155629	0	2.3979	0	-0.0308265	1.05168	0.945992	179134200	-0.290012	11	0.0909091	19.0036	0.0120998
PRL	0.00103908	0	2.3979	0	-0.0330691	1.0743	0.956079	156584400	0.0802623	11	0.0909091	18.8691	0.0198058
PSEL	0.0179826	0	2.19722	0	0.0579724	1.17847	0.197517	1.27999e+08	0.0725655	9	0.111111	18.6675	0.0814734
PSEL	0.0708261	0	2.19722	0	0.0487277	1.5046	0.175073	151562772	0.164927	9	0.111111	18.8365	0.0725559
PSEL	0.121102	0	2.19722	0	0.021446	1.18853	0.20036	175630680	-0.0341446	9	0.111111	18.9839	0.0645217
PSEL	0.122182	0	2.19722	0	-0.016146	0.622861	0.220264	3.67686e+07	-0.162235	9	0.111111	17.4202	0.301877
PSEL	0.0978487	0	2.19722	0	0.0166256	0.323455	0.110881	4.01609e+07	-0.0562939	9	0.111111	17.5084	0.569838
PSEL	0.0815463	0	2.19722	0	0.0250322	0.273664	0.104835	46346985	0.178377	9	0.111111	17.6517	0.509409
PSEL	0.0974222	0	2.19722	0	0.0285334	0.293741	0.101969	48786300	0.147249	9	0.111111	17.703	0.505677
PSEL	0.161344	0	2.19722	0	0.0319656	0.425364	0.0914099	9.63042e+07	0.18059	9	0.111111	18.383	0.261838
PSEL	0.135767	0	2.19722	0	0.0451399	0.639596	0.106031	1.59811e+08	0.112613	9	0.111111	18.8895	0.165378
PSEL	0.134516	0	2.19722	1	0.0279168	0.608862	0.0899754	160994790	0.0420923	9	0.111111	18.8969	0.194867
PSEL	0.238036	0	2.19722	1	0.0292023	0.427447	0.10085	2.19451e+08	0.152635	9	0.111111	19.2066	0.144037
PSEL	0.16944	0	2.19722	0.666667	0.0340863	0.558635	0.0989521	293530905	0.0724121	9	0.111111	19.4975	0.109279
PSMC	6.04676e-06	0	1.98	1.1	0.151945	1.53413	0.504814	1.10629e+08	0.121068	7	0.142857	18.5217	0.0986997
PSMC	0.00228916	0	1.94591	1	0.130866	1.62039	0.340747	316484650	0.287359	7	0.142857	19.5728	0.0441634
PSMC	0.0012208	0	1.94	1.1	0.0368474	0.551739	0.165336	98587170	-0.205886	7	0.142857	18.4065	0.143555
PSMC	0	0	1.94591	1	0.0144554	0.603291	0.188615	5.58816e+07	-0.456184	7	0.142857	17.8387	0.256356
PSMC	0.00736436	0	1.92	1.1	0.0109681	0.545373	0.246876	6.52391e+07	0.625473	7	0.142857	17.9936	0.222227
PSMC	0.00274823	0	1.94591	1	0.034007	0.55077	0.342805	5.14786e+07	0.236284	7	0.142857	17.7567	0.297076
PSMC	0.00357276	0	1.94591	1.2	0.045776	0.597264	0.259672	7.87857e+07	0.110257	7	0.142857	18.1822	0.200764
PSMC	0.00943531	0	1.96	1	0.0776674	0.790855	0.258958	1.22396e+08	-0.127621	7	0.142857	18.6228	0.144164
PSMC	0.0107145	0	1.94	1.2	0.0677817	1.39876	0.321557	2.25411e+08	0.0509899	7	0.142857	19.2334	0.0853404
PSMC	0.0166622	0	1.96	1	0.156004	1.42945	0.341043	3.58753e+08	0.575493	7	0.142857	19.6981	0.0687916
PSMC	0.00541377	0	1.94591	1.3	0.0653674	0.885412	0.295152	3.14509e+08	-0.0950069	7	0.142857	19.5665	0.0833582
PSMC	0.0109302	0	1.94864	1.16667	0.0963845	1.23787	0.319251	6.42235e+08	0.330592	7	0.142857	20.2805	0.0460107
PSO	0.0184499	0.38	2.28	0.66	0.107238	1.42204	0.703385	2.95441e+08	0.105095	10	0.1	19.504	0.0704473
PSO	0.0137107	0.23	2.28	0.59	0.0627504	1.65296	0.719829	4.06877e+08	0.164362	10	0.1	19.824	0.0514632
PSO	0.025742	0.53	2.28	0	0.110564	0.951485	0.756392	4.58779e+08	0.415602	10	0.1	19.9441	0.0674945
PSO	0.0108255	0.24	3.34231	0	-0.043661	1.19649	0.863964	2.54483e+08	0.0505503	10	0.1	19.3547	0.0820126
PSO	0.00392802	0.63	2.07944	0	0.0447451	1.10528	0.85495	3.09918e+08	0.212279	9	0.111111	19.5518	0.0946576
PSO	0.00727481	0.22	2.07944	1	0.056265	0.988838	0.840475	3.15132e+08	0.104708	9	0.111111	19.5685	0.13297
PSO	0.00570112	0.36	2.07944	0	0.0260034	0.975577	0.861214	2.80914e+08	0.24849	9	0.111111	19.4536	0.172061
PSO	0.00232737	0.29	2.19722	0	0.0445397	1.07594	0.784916	5.49497e+08	0.073894	9	0.111111	20.1245	0.110361
PSO	0.00716555	0.25	2.19722	0	0.0586271	1.05003	0.788739	7.33634e+08	0.0795521	9	0.111111	20.4135	0.107167
PSO	0	0.22	2.19722	1	0.0203229	1.01816	0.758838	7.27874e+08	-0.231169	9	0.111111	20.4056	0.113083
PSO	0	0.25	2.19722	0.166667	0.0417505	1.03564	0.814855	7.08367e+08	-0.257536	9	0.111111	20.3785	0.129285
PSO	0.00238852	0.24	2.19722	0.388889	0.0402335	1.03461	0.787477	7.30808e+08	0.295317	9	0.111111	20.4097	0.140734
PTC	0.0161157	1.42	2.18183	0	0.136478	1.71486	0.230817	1908930000	0.0893191	9	0.444444	21.3698	0.0613435
PTC	0.000820896	1.43	2.18183	0	0.102334	1.67754	0.274227	2802960000	0.186664	9	0.444444	21.7539	0.03957
PTC	0.00970103	1.36	2.19722	0	-0.0147856	0.799863	0.46623	1970640000	-0.0627944	9	0.444444	21.4016	0.0517499
PTC	0.00861509	1.38629	2.19722	0	0.042536	0.820387	0.51077	8.7924e+08	0.14702	9	4.88889	20.5946	0.119709
PTC	6.72849e-05	1.378	2.19722	0	0.0446683	0.956588	0.480585	907800000	0.0667101	9	0.444444	20.6265	0.119051
PTC	0	1.36	2.19722	0	0.0350406	0.742452	0.49249	725220000	0.0574746	9	0.444444	20.402	0.148349
PTC	0.00401612	1.35	2.2	0	0.0267858	0.901947	0.53559	698190000	-0.402672	9	0.444444	20.364	0.160654
PTC	0	1.37	2.19722	0	0.0528917	1.10698	0.502734	1131690000	1.10044	9	0.444444	20.847	0.105474
PTC	0	1.36	2.19722	0	0.0135844	1.02758	0.625339	1298970000	-0.00995309	9	0.444444	20.9848	0.0842212
PTC	0.00119886	1.35	2.19722	0	0.00640007	0.957228	0.669163	1045500000	-0.0874173	9	0.444444	20.7678	0.0923827
PTC	0	1.42	2.38033	0	0.0298951	0.948796	0.550984	766530000	-0.0114596	9	0.444444	20.4574	0.115047
PTC	0.000399619	1.37667	2.25826	0	0.0166265	0.977867	0.615162	796110000	-0.00150034	9	0.444444	20.4952	0.108159
QUET	0.00269431	0	1.94591	0	0.010165	0.919061	0.864653	3250000	0.0472752	7	0.142857	14.9942	0.215621
QUET	0	0	1.94591	1	0.0146965	0.925312	0.870577	3.12031e+06	0.0754638	7	0.142857	14.9534	0.234814
QUET	0.0202735	0	1.94591	0	0.00361895	0.996693	0.94491	3884375	0.181067	7	0.142857	15.1725	0.106556
QUET	0.0109445	0	1.94591	0	0.00344702	0.874825	0.856808	1078125	0.249246	7	0.142857	13.8907	1.18366
QUET	0.017299	0	1.94591	0	0.029975	0.787667	0.729635	3016000	0.242081	7	0.142857	14.9194	0.762695
QUET	0.0189048	0	1.94591	0	0.0605179	0.745101	0.695738	4956900	0.536681	7	0.142857	15.4163	0.592131
QUET	0.00754384	0	1.94591	0	0.00381423	0.727994	0.689894	3251300	-0.223268	7	0.142857	14.9946	0.911223
QUET	0.00552663	0	1.94591	0	0.0167662	0.755155	0.670363	5967000	0.163977	7	0.142857	15.6018	0.524782
QUET	0.00280292	0	1.94591	0	0.0069531	0.753996	0.687513	5492500	-0.0514015	7	0.142857	15.5189	0.578492
QUET	0.000897727	0	1.94591	0	-0.0351922	0.715337	0.669472	5189600	-0.17282	7	0.142857	15.4622	0.709464
QUET	0	0	1.94591	0	0.0138057	0.747542	0.690436	4477200	-0.48109	7	0.142857	15.3145	0.442987
QUET	0.00123355	0	1.94591	0	-0.00481113	0.738958	0.682473	2795000	9.12852e-05	7	0.142857	14.8433	0.253982
RCML	0	0	1.94591	1	0.0258446	0.772637	0.626515	2315700	0.12563	7	0.142857	14.6552	0.170366
RCML	0	0	1.94591	1	0.0623636	0.964723	0.574263	3900668	0.161386	7	0.142857	15.1767	0.115054
RCML	0	0	1.94591	1	0.0678847	0.896392	0.574263	3499280	0	7	0.142857	15.0681	0.128251
RCML	0	0	1.94591	1	0.096227	0.753952	0.575009	2470080	0.151951	7	0.142857	14.7198	0.257242
RCML	0.172293	0	1.94591	1	0.0790823	0.763535	0.548129	2.03885e+06	0.135251	7	0.142857	14.5279	0.385909
RCML	0.190346	0	1.94591	0	0.198481	0.599242	0.494195	2.81589e+06	0.490336	7	0.142857	14.8508	0.43126
RCML	0	0	1.94591	0	0.0275946	0.706372	0.500766	2356868	-0.0213971	7	0.142857	14.6728	0.551149
RCML	0.670465	0	1.94591	0	0.0941302	0.807637	0.50345	5.38375e+06	0.506531	7	0.142857	15.4989	0.302639
RCML	0.0237914	0	1.94591	0	0.029872	0.789708	0.570116	8943748	0.101294	7	0.142857	16.0065	0.202028
RCML	0.0321642	0	1.94591	0	0.0382545	0.759259	0.486156	9.55818e+06	-0.0557982	7	0.142857	16.0729	0.200569
RCML	0	0	1.94591	0	0.0779024	0.737626	0.517135	8460024	-0.19615	7	0.142857	15.9509	0.232061
RCML	0.0186519	0	1.94591	0	0.0486763	0.762198	0.524469	1.35793e+07	0.108523	7	0.142857	16.4241	0.158716
RMPL	0	1.94591	2.30259	0	0.229476	2.58489	0.226845	80818500	0.144657	10	0.7	18.2077	0.0337379
RMPL	0	1.94591	2.30259	0	0.276049	5.514	0.233149	217055400	0.240941	10	0.7	19.1957	0.0139397
RMPL	0	1.94591	2.30259	0	0.285416	4.52395	0.315623	233842557	0.425342	10	0.7	19.2702	0.0153028
RMPL	0.0214453	2.07944	2.30259	0	0.247255	2.85167	0.236028	126076860	0.0157595	10	0.8	18.6524	0.031788
RMPL	0	2.07	2.30259	0	0.253162	3.00295	0.317642	1.06337e+08	0.217417	10	0.8	18.4821	0.0465867
RMPL	0.0226444	1.09861	2.30259	0	0.245626	3.09429	0.289678	2.42416e+08	0.313254	10	0.3	19.3062	0.0242624
RMPL	0.0173684	0	2.3979	0	0.197659	3.91471	0.334926	2.90424e+08	0.0689839	10	0.3	19.4869	0.0236339
RMPL	0.00853154	0	2.3979	0	0.233336	6.54673	0.293404	471056400	0.21203	10	0.3	19.9705	0.017881
RMPL	0.029045	1	2.30259	0	0.195127	8.2725	0.249389	1.08989e+09	0.0643767	10	0.3	20.8093	0.00888292
RMPL	0.0262696	0	2.3979	0	0.224231	5.92363	0.200767	940034610	-0.0229603	10	0.1	20.6614	0.0124185
RMPL	0.0223333	0.274653	2.35024	0	0.224857	5.1258	0.280968	666868080	0.027602	10	0.1	20.3181	0.0195443
RMPL	0.0258826	0.424884	2.35024	0	0.214738	6.44064	0.243708	632693400	0.0284817	10	0.1	20.2655	0.0194441
SAIF	0.011706	0	1.94591	0	0.0218401	0.830157	0.748728	3.74475e+06	0.0919974	7	0.142857	15.1359	0.240746
SAIF	0.0100426	0	1.94591	0	0.00291475	0.842453	0.757518	4.23927e+06	0.0978243	7	0.142857	15.2599	0.239217
SAIF	0.00978244	0	1.94591	0	-0.00925139	0.831489	0.773052	2.63865e+06	0.177331	7	0.142857	14.7858	0.369273
SAIF	0.0104992	0	1.94591	0	-0.140047	0.911529	0.875086	1056516	-0.169604	7	0.142857	13.8705	0.472962
SAIF	0.00889426	0	1.94591	0	0.0164099	0.902939	0.877771	652399	0.245353	7	0.142857	13.3884	0.884706
SAIF	0.0160665	0	2.07944	0	0.120544	0.791111	0.764971	1.86475e+06	0.585669	8	0.125	14.4386	0.635426
SAIF	0.0575471	0	2.07944	0	0.0421304	0.85719	0.737163	2.22132e+06	-0.119267	8	0.125	14.6136	0.601419
SAIF	0.0343496	0	2.07944	0	0.0765026	0.881796	0.696965	6.44211e+06	0.184439	8	0.125	15.6784	0.267041
SAIF	0.0530221	0	2.07944	0	0.0248745	0.716436	0.716436	6.7617e+06	0.0321181	8	0.125	15.7268	0.266939
SAIF	0.115034	0	2.07944	0	0.04	0.8	0.74	5.72632e+06	0.00251417	8	0.125	15.5606	0.293955
SAIF	0.102853	0	2.07944	0	0.0560923	0.829894	0.758661	4.69357e+06	-0.157066	8	0.125	15.3617	0.485955
SAIF	0.090303	0	2.07944	0	0.0403223	0.78211	0.738366	5810838	0.13266	8	0.125	15.5752	0.391175
SAPL	0	1.38629	2.19722	0	0.114195	1.66053	0.438561	25076480	0.126035	9	0.444444	17.0374	0.0445095
SAPL	0	1.38629	2.19722	0	0.0352134	1.63694	0.541145	30381120	0.0128673	9	0.444444	17.2293	0.0366716
SAPL	0.00360212	1.38629	2.19722	0	0.0128235	1.30741	0.625845	2.23904e+07	0.112502	9	0.444444	16.9241	0.0498701
SAPL	0.013412	1.38629	1.94591	0	0.0486669	1.03094	0.624189	1.05292e+07	0.43818	9	0.444444	16.1697	0.122749
SAPL	0.0216445	1.38629	2.19722	0	0.0669031	0.972368	0.563555	1.17763e+07	-0.0843648	9	0.444444	16.2816	0.124097
SAPL	0.0012768	1.38629	2.19722	0	0.0521138	0.953385	0.636519	1.41788e+07	0.237268	9	0.444444	16.4673	0.112939
SAPL	0.00523305	1.38629	2.19722	0	0.089312	1.28503	0.630592	1.66923e+07	0.132414	9	0.444444	16.6305	0.120737
SAPL	0.000956688	0	2.19722	0	0.0474257	1.79137	0.659172	5.47236e+07	0.0189149	9	0.111111	17.8178	0.0406883
SAPL	0.000271297	0	2.19722	0	0.0304446	1.61809	0.694597	90082432	0.131702	9	0.111111	18.3162	0.0265551
SAPL	0.00337511	0	2.19722	0	0.00897468	1.54702	0.674636	6.134e+07	0.0840668	9	0.111111	17.9319	0.0392897
SAPL	0.00447245	0	2.19722	0	0.0491956	1.36121	0.643179	52081920	0.565958	9	0.111111	17.7683	0.0655187
SAPL	0.00270628	0	2.19722	0	0.0295383	1.50878	0.670804	1.71355e+08	-0.263121	9	0.111111	18.9592	0.0242106
SEARL	0.00544169	0	2.07944	1	0.0328826	0.825868	0.58772	6602970	0.120862	8	0.125	15.703	0.147729
SEARL	0.0206788	0	2.07944	1	0.0248263	1.0204	0.590472	9.26067e+06	-0.0388373	8	0.125	16.0413	0.113182
SEARL	0.0224897	0	2.07944	1	0.0615996	1.26346	0.510917	2.43789e+07	0.0445574	8	0.125	17.0092	0.0460739
SEARL	0.0160616	0	2.07944	1	0.100193	1.11537	0.47159	11864556	-0.0398024	8	0.125	16.2891	0.114866
SEARL	0.000348999	0	2.07944	1	0.113317	1.04729	0.464112	18069812	0.336959	8	0.125	16.7098	0.0934735
SEARL	0.00020609	0	1.94591	1	0.0919187	0.838647	0.493867	1.66457e+07	0.167702	7	0.142857	16.6277	0.120797
SEARL	0.000184158	0	1.94591	0	0.0711151	0.81685	0.543226	1.60328e+07	0.160465	7	0.142857	16.5901	0.150836
SEARL	0	0	1.94591	0	0.0956896	1.50193	0.437737	3.72511e+07	0.0625693	7	0.142857	17.4332	0.0826657
SEARL	0.0175192	0	1.94591	0	0.131571	2.64983	0.422823	1.07019e+08	0.265243	7	0.142857	18.4885	0.0359104
SEARL	0.017873	0	2.19722	0	0.173317	4.41928	0.3656	2.75283e+08	0.189187	8	0.125	19.4333	0.019312
SEARL	0.0555013	0	2.02288	0.2	0.112821	1.87897	0.454561	6.58136e+08	0.056747	8	0.125	20.3049	0.0128806
SEARL	0.0302978	0	2.05534	0.0666667	0.139236	2.98269	0.414328	7.88098e+08	0.124694	8	0.125	20.4851	0.0131562
SEL	0	0	1.94591	0	0.00331619	0.680856	0.538304	2291040	0.057189	7	0.142857	14.6445	0.422347
SEL	0	0	1.94591	0	0.000412371	0.81955	0.66144	5193024	0.0855026	7	0.142857	15.4628	0.186556
SEL	0	0	1.94591	0	0.0340349	0.798385	0.680021	5.10138e+06	0.562719	7	0.142857	15.445	0.206979
SEL	0.117707	0	1.94591	0	0.0232506	0.810328	0.691478	3732486	0.144646	7	0.142857	15.1326	0.288107
SEL	0.106471	0	1.94591	1	0.0296197	0.771634	0.674053	3913860	0.2874	7	0.142857	15.18	0.301409
SEL	0.109161	0	1.94591	0	0.0268726	0.731353	0.635842	3770670	-0.021048	7	0.142857	15.1428	0.327186
SEL	0.12892	0	1.94591	1	0.0764612	0.719562	0.554136	3150180	0.279218	7	0.142857	14.963	0.465492
SEL	0	0	1.94591	0	0.0723702	0.704864	0.507532	6109440	0.0624443	7	0.142857	15.6253	0.277687
SEL	0.0620061	0	1.94591	0	0.0627022	0.6612	0.430273	6443550	-0.0226635	7	0.142857	15.6786	0.292327
SEL	0.00358046	0	1.94591	0	0.0314145	0.59493	0.408625	7064040	-0.277837	7	0.142857	15.7705	0.275901
SEL	0.00451529	0	1.94591	0.2	0.0499067	0.697257	0.535077	6615378	-0.159747	7	0.142857	15.7049	0.315878
SEL	0.0233673	0	1.94591	0.0666667	0.0480078	0.651129	0.457992	5517588	-0.311556	7	0.142857	15.5235	0.354305
SHEL	0.0756091	1.38629	2.3979	1	0.110339	1.26027	0.640986	1.56183e+08	0.057608	11	0.363636	18.8665	0.0647579
SHEL	0.305853	1.38629	2.42	1	0.0241908	1.43819	0.676133	2.15474e+08	-0.0194284	11	0.363636	19.1884	0.0439067
SHEL	0.0275144	1.60944	2.3979	1	0.130808	1.27364	0.840713	285594960	-0.352102	11	0.454545	19.4701	0.0219036
SHEL	0.0401961	2.41416	2.3979	1	0.0761565	1.26376	0.754244	153344632	0.83744	11	0.454545	18.8482	0.0539347
SHEL	0.0398662	1.60944	2.22	1	0.0419658	1.16523	0.794791	1.57255e+08	0.266223	11	0.454545	18.8734	0.050237
SHEL	0.0227182	0.693147	2.3979	1	0.018429	1.09673	0.831638	1.54105e+08	0.109443	11	0.454545	18.8531	0.0535877
SHEL	0.0148969	1.38629	2.3979	0	-0.0462689	1.12844	0.869402	109435263	-0.0289699	11	0.363636	18.5108	0.0537134
SHEL	0.0115689	1.38629	2.52	1	0.0261396	1.22367	0.822087	1.22568e+08	0.171115	11	0.363636	18.6242	0.0589268
SHEL	0.0121113	1.42	3.64035	1.5	-0.0275896	1.56383	0.847589	295654135	0.00630282	11	0.363636	19.5047	0.0199391
SHEL	0.00369585	1.96	2.48491	1	0.0240143	1.4862	0.842338	270698820	-0.213954	11	0.363636	19.4165	0.022094
SHEL	0.00945043	1.26879	2.61947	0.916667	0.00611504	1.27735	0.834641	3.10561e+08	-0.149581	11	0.363636	19.5539	0.0357733
SHEL	0.00841919	1.5496	2.91491	1.13889	0.000846577	1.44246	0.841523	6.15718e+08	0.0071989	11	0.363636	20.2383	0.0165629
SHFA	0.587079	1.09861	2.07944	1	0.0765434	1.11604	0.488871	1.12393e+07	0.215084	8	0.375	16.2349	0.077463
SHFA	0.22938	1.09861	2.07944	1	0.0523445	1.12754	0.571418	1.22496e+07	0.191987	8	0.375	16.321	0.0762653
SHFA	0.215153	1.09861	2.07944	1	0.0665598	0.862896	0.553176	1.1603e+07	0.259993	8	0.375	16.2668	0.0894927
SHFA	0.704392	1.09861	2.07944	1	0.0449613	0.754803	0.468927	9.72391e+06	0.167631	8	0.375	16.0901	0.15507
SHFA	0.839155	1.09861	2.07944	1	0.0581052	0.977566	0.512436	1.36337e+07	0.311429	8	0.375	16.4281	0.11631
SHFA	0.579213	1.09861	2.07944	1	0.0748922	0.893009	0.509755	1.7109e+07	0.335293	8	0.375	16.6551	0.0989418
SHFA	0.324054	1.09861	2.07944	1	0.055969	1.03823	0.599226	1.5629e+07	0.30448	8	0.375	16.5646	0.119489
SHFA	0.0356051	1.09861	2.07944	1	0.0737723	1.8416	0.587125	22226072	0.194036	8	0.375	16.9168	0.0976672
SHFA	0.47818	1.09861	2.07944	1	0.0793363	2.43373	0.547509	7.30329e+07	0.202709	8	0.375	18.1064	0.0362792
SHFA	0.326835	1.09861	2.07944	0	0.0871033	3.04298	0.508745	1.2631e+08	0.159065	8	0.375	18.6542	0.0237997
SHFA	1.07978	1.09861	2.07944	0.5	0.0715297	1.70452	0.544133	163613700	0.180031	8	0.375	18.913	0.0269685
SHFA	0.628265	1.09861	2.07944	0.5	0.0793231	2.39375	0.533462	179975070	0.0592751	8	0.375	19.0083	0.0269913
SHSML	0.00952784	0.7	2.19722	0	0.00679409	0.896092	0.83495	1.46775e+06	0.105711	9	0.222222	14.1992	0.306862
SHSML	0.00693732	0.693147	2.19722	0	-0.00254776	0.894907	0.845084	1.82677e+06	-0.180634	9	0.222222	14.4181	0.242651
SHSML	0.0149767	0.693147	2.19722	0	0.0524603	0.852417	0.813768	2.36529e+06	0.454995	9	0.222222	14.6764	0.25471
SHSML	0	0	2.19722	0	0.0335683	0.796724	0.708466	1.78031e+06	0.176196	9	0.111111	14.3923	0.501193
SHSML	0.011206	0	2.19722	0	0.00974108	0.800044	0.730127	1.65993e+06	0.537993	9	0.111111	14.3223	0.53826
SHSML	0.0201611	0	2.19722	0	0.0183827	0.845736	0.803285	1900683	-0.0109828	9	0.111111	14.4577	0.505136
SHSML	0.0136901	0	2.19722	0	0.0337242	0.823644	0.748272	2.00628e+06	0.220834	9	0.111111	14.5118	0.540734
SHSML	0.0124669	0	2.19722	0	0.0240948	0.807458	0.697749	3801366	0.0523	9	0.111111	15.1509	0.302306
SHSML	0.00919063	0	2.19722	0	0.0485756	0.886531	0.665969	5.78652e+06	-0.0511242	9	0.111111	15.571	0.269452
SHSML	0.0159052	0	2.19722	0	0.0360057	0.913269	0.676988	11404098	-0.028915	9	0.111111	16.2495	0.145314
SHSML	0.0149459	0	2.19722	0	0.0284207	0.846114	0.720399	8.76426e+06	0.136672	9	0.111111	15.9862	0.195923
SHSML	0.0133473	0	2.19722	0	0.0376673	0.881971	0.687785	1.01623e+07	-0.144517	9	0.111111	16.1342	0.165122
SIEM	0.00858779	1.09861	2.07944	0	0.0610063	1.48255	0.773509	91681280	-0.000248417	8	0.375	18.3338	0.0297792
SIEM	0.00464137	1.09861	2.07944	0	0.141136	1.49288	0.695614	143085450	0.059086	8	0.375	18.779	0.0374002
SIEM	0.00244921	1.09861	2.07944	0	0.0677717	1.12264	0.746189	115936326	0.224723	8	0.375	18.5686	0.0542389
SIEM	0.0031824	1.09861	2.07944	0	0.0562761	1.1439	0.715102	83954460	0.327241	8	0.375	18.2458	0.0823207
SIEM	0.0509349	0.693147	2.07944	0	0.0407263	1.12929	0.707902	8.57325e+07	-0.273879	8	0.25	18.2667	0.0820416
SIEM	0	0.693147	2.07944	0	0.00315517	1.09752	0.689459	8.94148e+07	-0.425196	8	0.25	18.3088	0.0739107
SIEM	0	0.693147	1.94591	0	-0.000276767	0.993053	0.649587	61613337	-0.0831036	8	0.25	17.9364	0.105827
SIEM	0	0	2.07944	0	-0.0580799	1.40686	0.734025	5.37045e+07	-0.0574581	8	0.125	17.799	0.0831347
SIEM	0.00112657	0	2.07944	0	-0.0369963	1.38165	0.732405	103664790	-0.249871	8	0.125	18.4567	0.0365468
SIEM	0.00136968	0	2.07944	0	-0.0425094	1.33951	0.742204	1.05086e+08	-0.0525681	8	0.125	18.4703	0.0304842
SIEM	0.00102296	0	2.04606	0	-0.0156635	1.22465	0.709264	8.2023e+07	0.0978707	8	0.125	18.2225	0.0637802
SIEM	0.00117307	0	2.06831	0	-0.0317231	1.31527	0.727957	56904300	0.430422	8	0.125	17.8569	0.0936064
SING	0	1.60944	1.94591	1	0.026111	1.23447	0.793396	9.29548e+06	0.148939	7	0.714286	16.045	0.0274861
SING	0.00406367	1.60944	1.94591	1	0.0268458	2.10627	0.750845	1.71037e+07	0.111652	7	0.714286	16.6548	0.0227633
SING	0.00545716	1.38629	1.94591	1	0.0282589	1.29619	0.762414	1.42355e+07	0.347249	7	0.571429	16.4712	0.0310419
SING	0.00405706	1.38629	1.94591	1	0.0145307	1.24413	0.747515	9303810	-0.1491	7	0.571429	16.0459	0.0508368
SING	0.00745577	1.38629	2.07944	0	0.0109561	0.953896	0.683518	6413432	0.0793668	8	0.5	15.6739	0.125754
SING	0.00193074	1.60944	2.07944	0	0.0110503	0.913783	0.697891	5.85395e+06	0.0617325	8	0.625	15.5826	0.143003
SING	0.000429453	1.60944	2.07944	0	0.0128389	1.00365	0.701573	9.22559e+06	0.0176486	8	0.625	16.0375	0.094154
SING	0.000484722	1.60944	2.07944	0	0.0117173	1.0537	0.705187	9.88934e+06	-0.0468845	8	0.625	16.107	0.0922526
SING	0	1.60944	2.07944	0	-0.0914441	1.08306	0.709006	9.24004e+06	-0.249366	8	0.625	16.0391	0.0983997
SING	0	1.60944	2.07944	0	-0.047974	1.08833	0.676412	8.44998e+06	-0.0562971	8	0.625	15.9497	0.120346
SING	0	1.60944	2.07944	0	-0.0154759	1.01607	0.695598	1.4716e+07	-0.111006	8	0.625	16.5044	0.0954341
SING	0	1.60944	2.07944	0	-0.0516314	1.06249	0.693672	2.82604e+07	1.63333	8	0.625	17.157	0.287611
SITC	0.0801825	0	2.07944	0	0.049625	1.06088	0.691295	21435183	0.0827511	8	0.125	16.8805	0.0773444
SITC	0.754128	0	2.07944	0	0.0584284	1.67516	0.698928	29546608	0.150521	8	0.125	17.2015	0.0650571
SITC	0.0574	0	2.07944	0	0.0707747	1.10524	0.59716	5.15225e+07	0.260222	8	0.125	17.7575	0.0687531
SITC	0.109332	0	2.07944	0	0.062339	0.930535	0.607597	31838040	-0.0278502	8	0.125	17.2762	0.124648
SITC	0.090158	0	2.07944	0	0.0448787	0.835352	0.582466	2.75379e+07	-0.0716372	8	0.125	17.1311	0.156329
SITC	0.0722236	0	1.94591	0	0.0373065	0.724572	0.589703	2.13887e+07	0.083874	7	0.142857	16.8784	0.220071
SITC	0.053427	0	1.94591	0	0.0544659	0.839298	0.535833	2.25116e+07	0.20059	7	0.142857	16.9295	0.260636
SITC	0.0601366	0	1.94591	0	0.0799522	0.882236	0.477068	4.28352e+07	0.0851922	7	0.142857	17.5729	0.158203
SITC	0.0976806	0	1.94591	0	0.0643319	0.949942	0.443503	63538171	0.087371	7	0.142857	17.9672	0.117244
SITC	0.119418	0	1.94591	0	0.0682938	0.96654	0.432434	6.43311e+07	-0.0096057	7	0.142857	17.9796	0.127433
SITC	0.119635	0	1.96817	0	0.0582049	0.866323	0.510168	78003016	0.125062	7	0.142857	18.1723	0.113984
SITC	0.112244	0	1.95333	0	0.0636102	0.927602	0.462035	9.52794e+07	0.0265229	7	0.142857	18.3723	0.103392
SNGP	0.0171143	2.56495	2.63906	0	0	1.23148	0.804384	4.21214e+08	0.122968	14	0.928571	19.8587	0.0358694
SNGP	0.000465626	2.56495	2.63906	0	0	1.23076	0.805268	3.72074e+08	0.271463	14	0.928571	19.7346	0.0437802
SNGP	0.0514651	3.8074	2.602	0	0	0.945986	0.824483	2.39245e+08	-0.0949966	14	0.928571	19.293	0.0716372
SNGP	0.00412152	2.48491	2.56495	0	0	0.980917	0.868239	1.75439e+08	0.360668	13	1	18.9828	0.0920406
SNGP	4.12964e-05	2.56495	2.56495	0	0.0183468	0.971136	0.865682	1.52596e+08	-0.0432359	13	1	18.8433	0.122559
SNGP	7.20821e-05	2.56495	3.88448	0	0.00810938	0.92718	0.864998	1.09382e+08	0.162147	14	0.928571	18.5104	0.171225
SNGP	0.000841191	0	2.63906	0	0.0175623	0.95489	0.87755	9.73811e+07	0.153402	14	0.357143	18.3941	0.217946
SNGP	2.45203e-05	0.693147	2.63906	0	-0.0562472	0.955489	0.87755	1.15658e+08	0.0342092	14	0.357143	18.5661	0.0867496
SNGP	0	1.60944	2.63906	0	-0.0230511	1.07059	0.964719	1.4365e+08	-0.0147411	14	0.357143	18.7829	0.0422418
SNGP	0.00424975	1.54797	2.94444	0	-0.0117789	1.05512	0.983127	1.68955e+08	-0.0373268	14	0.357143	18.9451	0.0211495
SNGP	0	1.4865	2.88517	0	-0.00784311	0.989067	0.905604	2.30157e+08	0.179399	14	0.357143	19.2543	0.0160644
SNGP	0.00141658	1.54797	2.82289	0	-0.0142244	1.03826	0.95115	9.44476e+08	0.38166	14	0.357143	20.6661	0.0112187
SPL	0.000842572	0	1.94591	0	-0.0336726	0.983998	0.692754	10160440	0.105406	7	0.142857	16.134	0.090519
SPL	0	0	1.94591	0	-0.0651981	0.996181	0.692754	4892880	0.137565	7	0.142857	15.4033	0.151356
SPL	0.0301632	0	1.94591	0	0.0575539	0.868617	0.692754	9229250	0.803297	7	0.142857	16.0379	0.0982549
SPL	0.022751	0	1.94591	0	-0.0726353	1.00156	0.74103	5454900	-0.236038	7	0.142857	15.512	0.129825
SPL	0	0	1.94591	0	-0.00742745	1.11395	0.74103	7014230	0.127309	7	0.142857	15.7635	0.0979239
SPL	0	0	1.94591	0	0.00149577	0.844448	0.74103	7488090	0.28464	7	0.142857	15.8288	0.170696
SPL	0	0	1.94591	0	-0.0153954	0.87778	0.74103	7245650	-0.0711129	7	0.142857	15.7959	0.169308
SPL	0	0	1.94591	0	-0.0169344	0.950422	0.74103	10000650	-0.0113115	7	0.142857	16.1182	0.12445
SPL	0	0	1.94591	0	-0.010278	0.890884	0.74103	17136100	-0.191099	7	0.142857	16.6567	0.0674975
SRVI	0	0	2.19722	0	0	0.90713	0.745831	3.89733e+06	0.162511	9	0.111111	15.1758	0.161584
SRVI	0	0	2.19722	0	0	1.48031	0.691861	11066496	0.173293	9	0.111111	16.2194	0.0682366
SRVI	0	0	2.19722	0	0.101943	0.688292	0.688292	17862768	0.411622	9	0.111111	16.6982	0.0583163
SRVI	0	0	2.19722	0	0.180981	1.45621	0.583147	1.27541e+07	0.116751	9	0.111111	16.3614	0.11934
SRVI	0.0983219	0	2.19722	0	0.0722254	1.26283	0.625825	2.72416e+07	0.226708	9	0.111111	17.1203	0.0623981
SRVI	0.0887246	0	2.19722	0	0.06	1.66	0.64	2.35885e+07	0.225828	9	0.111111	16.9763	0.0853343
SRVI	0.13534	0	2.19722	0	0.08	1.89	0.69	1.99582e+07	0.0535316	9	0.111111	16.8091	0.100932
SRVI	0.0985661	0	2.19722	0	0.08	1.57	0.66	3.1394e+07	0.206979	9	0.111111	17.2621	0.0779477
SRVI	0.273994	0	2.19722	0	0.0872146	1.98792	0.665698	59542560	0.123215	9	0.111111	17.9022	0.0497787
SRVI	0.156351	0	2.19722	0	0.092338	1.64641	0.648252	1.01688e+08	0.0636317	9	0.111111	18.4374	0.0354326
SRVI	0.31469	0	2.19722	0	0.083926	1.63239	0.646591	106364664	0.0820583	9	0.111111	18.4824	0.041206
SRVI	0.248345	0	2.19722	0	0.0878262	1.75557	0.653514	165877152	0.104008	9	0.111111	18.9268	0.0285993
SSGC	0.00106203	1.65	2.52	0	0.0189406	1.09615	0.761131	1.82022e+08	0.070784	7	0.714286	19.0196	0.0617829
SSGC	0.0276147	1.88	3.64035	0	0.00468961	1.12617	0.842718	1.70076e+08	0.105134	7	0.714286	18.9518	0.0572622
SSGC	0.0232975	1.60944	1.95	0	0.0138219	0.954519	0.856141	1.88332e+08	0.0129809	7	0.714286	19.0537	0.0547711
SSGC	0.0122909	2.30259	1.96	0	0.00256071	0.993339	0.903698	93964402	0.245559	7	0.714286	18.3584	0.103056
SSGC	0.010827	1.38629	1.79176	0	0.039718	1.00275	0.872946	1.06784e+08	-0.00383081	7	0.571429	18.4863	0.131784
SSGC	0.025616	1.38629	2.34302	0	0.0337065	0.915502	0.800039	1.81804e+08	0.0630461	7	0.571429	19.0184	0.154161
SSGC	0.0180765	0	2.31733	0	0.0148959	0.940569	0.836304	1.71779e+08	0.143346	7	0.428571	18.9617	0.165132
SSGC	0.00535186	0.693147	1.94591	0	0	0.836304	0.836304	1.71955e+08	0.158012	7	0.428571	18.9627	0.151985
SSGC	0.0236211	1.2	1.94591	0	-0.0183793	1.04821	0.901148	3.22944e+08	0.0108564	7	0.428571	19.593	0.0711049
SSGC	0.0226108	1.23	2.56495	0	-0.019635	1.0543	0.935314	3.76151e+08	0.0606675	7	0.428571	19.7455	0.0475545
SSGC	0.0263665	0.69	1.95	0	0.00838434	0.966271	0.863676	2.42516e+08	-0.147414	7	0.428571	19.3066	0.0555058
SSGC	0.0241995	1.04	2.15362	0	-0.00987665	1.02293	0.900046	3.20742e+08	0.130267	7	0.428571	19.5861	0.0501426
STCL	0.0939823	0	1.94591	0	0.0592519	1.24354	0.584213	3.64851e+06	0.100552	7	0.142857	15.1098	0.137749
STCL	0.0258723	0	1.94591	0	0.0598424	1.34407	0.585326	6.35213e+06	0.0505992	7	0.142857	15.6643	0.0893215
STCL	0.00789697	0	1.94591	0	0.0385766	1.1751	0.700567	5.71938e+06	0.184115	7	0.142857	15.5594	0.130273
STCL	0.00544291	0	1.94591	0	0.00838384	0.917237	0.777928	5048932	0.20733	7	0.142857	15.4347	0.250509
STCL	0.0169026	0	1.94591	0	-0.00880357	0.8929	0.784357	3.86965e+06	0.423434	7	0.142857	15.1687	0.314033
STCL	0.0445537	0	1.94591	0	-0.00142955	0.909243	0.686706	4.69551e+06	0.0833097	7	0.142857	15.3621	0.348184
STCL	0.072803	0	1.94591	0	0.0150824	0.906644	0.654291	5.15713e+06	0.0524295	7	0.142857	15.4559	0.331479
STCL	0.0781098	0	1.94591	0	0.0173082	0.893214	0.623265	7.03245e+06	0.0578258	7	0.142857	15.766	0.25479
STCL	0.0534638	0	1.94591	0	-0.00545876	1.0044	0.644909	6.24806e+06	-0.024141	7	0.142857	15.6478	0.271066
STCL	0.00536084	0	1.94591	0	-0.0128128	0.982083	0.574497	1.06378e+07	-0.142528	7	0.142857	16.1799	0.193995
STCL	0	0	1.45943	0	0.000647642	0.931414	0.661337	9.17793e+06	0.125157	7	0.142857	16.0323	0.212145
STCL	0.0196082	0	1.78375	0	-0.00587465	0.972632	0.626914	2.29388e+07	0.0885445	7	0.142857	16.9483	0.0782762
TGL	0	1.09861	1.94591	1	0.0635932	1.14382	0.680893	6457000	0.233186	7	0.428571	15.6807	0.0381649
TGL	0	1.09861	1.94591	1	0.0519407	1.0613	0.698947	7998375	0.117816	7	0.428571	15.8947	0.036472
TGL	0	1.09861	1.94591	1	-0.0147166	0.684499	0.549707	3499650	0.0568826	7	0.428571	15.0682	0.149943
TGL	0	1.09861	1.94591	0	-0.0245943	0.752444	0.604213	1612380	-0.0477856	7	0.428571	14.2932	0.306407
TGL	0	1.09861	1.94591	1	0.103841	0.894172	0.546854	3469620	0.469064	7	0.428571	15.0596	0.178245
TGL	0	0.693147	1.94591	1	0.0615788	0.538534	0.295225	8302140	0.256313	7	0.285714	15.932	0.198336
TGL	0	0.693147	1.94591	1	0.0764146	0.850922	0.46944	11088000	0.310968	7	0.285714	16.2214	0.183323
TGL	0.00311261	0.693147	1.94591	1	0.0577498	0.866849	0.603212	15246000	0.140108	7	0.285714	16.5398	0.165556
TGL	0.00257078	0	1.94591	1	-0.00228168	1.1058	0.650317	23065812	0.99447	7	0.142857	16.9539	0.11506
TGL	0.00734142	0	1.94591	0	0.0542686	1.27577	0.593649	4.29656e+07	0.0365794	7	0.142857	17.5759	0.0711418
TGL	0.01837	0	1.94591	0.75	0.0585952	0.922008	0.52645	54322191	0.00445861	7	0.142857	17.8104	0.0726884
TGL	0.00942738	0	1.94591	0.583333	0.0368607	1.10119	0.590139	8.13621e+07	0.226169	7	0.142857	18.2144	0.0550686
THCCL	0.0116611	1.38629	1.97929	0	0.0293534	1.52406	0.576077	1.85875e+07	0.0973474	7	0.571429	16.738	0.0307061
THCCL	0.0110627	1.38629	1.97929	0	0.143652	1.63499	0.456865	1.58512e+07	-0.0141455	7	0.571429	16.5788	0.0486279
THCCL	0.0108512	1.38629	1.94591	0	0.000653857	1.50813	0.460524	1.66569e+07	-0.139816	7	0.571429	16.6283	0.046561
THCCL	0.0970755	1.38629	1.94591	0	-0.0374635	1.4607	0.508764	1.59389e+07	0.201101	7	0.571429	16.5843	0.0613377
THCCL	0.00428155	1.38629	1.94591	0	-0.0202015	1.68534	0.53761	2.09707e+07	0.247789	7	0.571429	16.8586	0.0478936
THCCL	0.000206359	1.38629	1.94591	0	0.0383002	1.25937	0.616565	2.64253e+07	0.220372	7	0.571429	17.0898	0.0562522
THCCL	0.00163913	1.38629	1.94591	0	0.112557	1.28801	0.578291	2.5468e+07	0.0700358	7	0.571429	17.0529	0.0767748
THCCL	0.0220155	1.38629	1.94591	0	0.11213	1.00119	0.506524	3.01647e+07	0.0606973	7	0.571429	17.2222	0.0853806
THCCL	0.0997118	1.38629	1.94591	0	0.0343293	1.36712	0.534713	2.94168e+07	-0.108977	7	0.571429	17.1971	0.102793
THCCL	0.0411221	1.38629	1.94591	0	0.0863388	1.21878	0.539843	3.98573e+07	0.33907	7	0.571429	17.5008	0.0884726
TREET	0	0	2.07944	1	0.0451373	0.783821	0.38068	9786348	0.261691	8	0.125	16.0965	0.128609
TREET	0	0	2.07944	1	0.0314997	0.916892	0.353947	1.32116e+07	-0.0129565	8	0.125	16.3966	0.108203
TREET	0	0	2.07944	1	0.00702633	0.902013	0.505701	10873720	-0.116143	8	0.125	16.2019	0.124347
TREET	0.00320688	0	2.07944	1	-0.00910022	0.801196	0.467253	10455500	1.19082	8	0.125	16.1626	0.181134
TREET	0	0	2.07944	1	0.0536729	1.13579	0.4706	1.73395e+07	-0.35548	8	0.125	16.6685	0.115265
TREET	0	0	2.07944	1	0.043631	0.852164	0.531162	2.17559e+07	0.254215	8	0.125	16.8954	0.102325
TREET	0	0	2.07944	1	0.0538391	1.00251	0.525819	2.15761e+07	1.50566	8	0.125	16.8871	0.126538
TREET	0	0	2.07944	1	0.0384998	1.2203	0.501049	3.47459e+07	0.0417467	8	0.125	17.3636	0.0815988
TREET	0	0	2.07944	0	0.031502	1.34207	0.413063	5.85082e+07	0.177133	8	0.125	17.8847	0.0726834
TREET	0	0	2.07944	0	0.0252921	0.673945	0.364897	3.89254e+07	-0.0154557	8	0.125	17.4772	0.179328
TREET	1.42654	0	2.07944	0	0.0410728	1.0378	0.467765	6.81167e+07	0.103629	8	0.125	18.0367	0.129171
TREET	0.475512	0	2.07944	0	0.0326223	1.01794	0.415242	8.08513e+07	0.105441	8	0.125	18.2081	0.116021
TRIPF	0	1.79176	1.94591	0	0.0596951	1.18968	0.615237	14259000	0.107193	7	0.857143	16.4729	0.0758864
TRIPF	0	1.79176	1.94591	0	0.131719	2.4503	0.625153	39462000	0.237905	7	0.857143	17.4908	0.0317421
TRIPF	0	1.79176	1.94591	0	0.111284	1.56269	0.69577	51666000	0.318249	7	0.857143	17.7603	0.0253978
TRIPF	0	1.79176	1.94591	0	0.102745	1.3307	0.646593	29967000	-0.0310664	7	0.857143	17.2156	0.0532679
TRIPF	0.0100006	1.79176	1.94591	0	0.112472	1.42586	0.592903	29259000	0.1077	7	0.857143	17.1917	0.0612162
TRIPF	0.135626	1.79176	1.94591	0	0.12636	1.41783	0.641366	51375000	0.313533	7	0.857143	17.7547	0.043235
TRIPF	0.0714282	0	1.94591	0	0.0464075	1.31598	0.815461	62997000	0.0230429	7	0.142857	17.9586	0.0337109
TRIPF	0.0328725	0	1.94591	0	0.0153036	1.30109	0.867332	60600000	0.166939	7	0.142857	17.9198	0.0299211
TRIPF	0.00192711	0	1.94591	0	-0.0152675	1.47317	0.875009	50862000	0.137823	7	0.142857	17.7446	0.0321351
TRIPF	0.000707031	0	1.94591	0	0.0440295	1.46722	0.813185	55314000	-0.120828	7	0.142857	17.8285	0.0382146
TRIPF	0	0	1.94591	0	0.0548843	1.40019	0.767543	70573320	-0.0147316	7	0.142857	18.0722	0.0538563
TRIPF	0.000878047	0	1.94591	0	0.0278821	1.44686	0.818579	86912000	0.0405606	7	0.142857	18.2804	0.0454997
UDPL	0	0	1.94591	0	-0.0458767	0.852921	0.626495	442860	0.21625	7	0.142857	13.001	0.209576
UDPL	0	0	1.94591	0	0.00368032	1.02947	0.706611	471900	1.37906	7	0.142857	13.0645	0.202717
UDPL	0	0	1.94591	0	0.0285675	1.10589	0.742297	1868724	1.1112	7	0.142857	14.4408	0.0703817
UDPL	0	0	1.94591	0	0.109671	0.951052	0.705962	860782	0.177439	7	0.142857	13.6656	0.243696
UDPL	0	0	1.94591	0	-0.0335727	0.917255	0.81822	1377585	0.478554	7	0.142857	14.1358	0.123416
UDPL	0.0437513	0	1.94591	0	-0.124833	1.02438	0.905191	1.24993e+06	-0.107715	7	0.142857	14.0386	0.0587145
UDPL	0	0	1.94591	0	0.0956465	0.931642	0.789885	861450	-0.507611	7	0.142857	13.6664	0.156372
UDPL	0	0	2.07944	0	0.454456	0.632228	0.34749	1.4235e+06	-0.263772	8	0.125	14.1686	0.287291
UDPL	0	0	2.07944	0	0.1295	0.294529	0.294529	3.87746e+06	0.0894262	8	0.125	15.1707	0.156066
UDPL	0	0	2.07944	0	0.11	0.56	0.54	5.38914e+06	-0.157108	8	0.125	15.4999	0.132683
UDPL	0	0	2.07944	0	0.104239	0.760006	0.631063	5657316	-0.0125641	8	0.125	15.5485	0.182712
UDPL	0	0	2.07944	0	0.11458	0.538179	0.488531	16244552	0.191843	8	0.125	16.6033	0.0721249
UPFL	1.02547	1.09861	2.30259	0	0	0.368873	0.368873	2.15744e+07	0.151567	10	0.3	16.887	0.0259319
UPFL	1.10975	1.09861	2.30259	0	0.237167	9.41269	0.789781	5.68839e+07	0.229145	10	0.3	17.8565	0.00349804
UPFL	1.00097	1.09861	2.30259	0	0.343192	10.9022	0.703408	57881440	0.285034	10	0.3	17.8739	0.00520414
UPFL	1.03317	1.09861	2.30259	0	0.181354	8.93912	0.724409	7.74848e+07	-0.0992166	10	0.3	18.1656	0.00346721
UPFL	0.120639	1.09861	2.30259	0	0.401534	6.87661	0.628816	5.53014e+07	0.196764	10	0.3	17.8283	0.00731256
UPFL	0.042686	1.09861	2.19722	0	0.348976	6.68816	0.727439	91132480	0.222566	9	0.333333	18.3278	0.00539363
UPFL	0.151601	1.09861	2.19722	0	0.356608	13.9107	0.702925	1.61292e+08	0.186396	9	0.333333	18.8987	0.0036938
UPFL	0.128092	1.09861	2.19722	0	0.431935	25.4341	0.806667	301106640	0.187294	9	0.333333	19.523	0.00149359
UPFL	0.113764	1.09861	2.07944	0	0.338095	16.5502	0.773973	498765600	0.119016	9	0.333333	20.0276	0.00157067
UPFL	0.0668811	1.09861	2.07944	0	0.278933	8.91415	0.619995	4.76746e+08	0.100685	9	0.333333	19.9825	0.00352094
UPFL	0.00674912	1.09861	2.19308	0	0.359347	13.0623	0.709969	319887320	0.104507	9	0.333333	19.5835	0.00564236
UPFL	0.0624647	1.09861	2.11732	0	0.325458	12.8422	0.701312	368532360	0.135042	9	0.333333	19.725	0.000492413
WAHN	0.00113882	1.79176	2.07944	0	0.0569408	1.08674	0.483777	3352500	0.0820625	8	0.75	15.0252	0.0635496
WAHN	0.000117278	1.79176	2.07944	0	0.0443312	1.34825	0.495405	2970000	-0.111961	8	0.75	14.9041	0.0724333
WAHN	0	0	1.94591	0	0.178899	1.33412	0.475318	5415300	0.417596	8	0.125	15.5047	0.0552361
WAHN	0	1.60944	2.07944	0	0.178858	1.24585	0.352626	5260500	-0.117179	8	0.625	15.4757	0.0667476
WAHN	0	1.60944	1.94591	0	0.152982	0.885355	0.230729	3895200	-0.00360849	8	0.625	15.1753	0.0980995
WAHN	0	1.60944	2.07944	0	0.123272	0.834313	0.230322	3271500	-0.0196428	8	0.625	15.0008	0.122699
WAHN	0	1.60944	2.07944	0	0.118768	0.933401	0.307103	4126500	0.64239	8	0.625	15.2329	0.104239
WAHN	0	1.60944	2.07944	0	0.166598	1.08513	0.278454	4950900	0.0555433	8	0.625	15.4151	0.100812
WAHN	0	1.60944	2.07944	0	0.0736241	1.0522	0.431994	6300000	0.0765679	8	0.625	15.6561	0.0817711
WAHN	0	1.60944	2.07944	0	0.0141438	0.950197	0.432008	4531500	-0.0721399	8	0.625	15.3266	0.108675
WAHN	0	1.60944	2.05719	0	0.108231	0.956766	0.318435	5850000	-0.023467	8	0.625	15.582	0.096028
WAHN	0	1.60944	2.07202	0	0.065333	0.986387	0.394146	21078000	0.0585873	8	0.625	16.8637	0.0312464
WYETH	0	0.693147	1.94591	1	0.194067	2.04958	0.242436	248781750	-0.0254931	7	0.285714	19.3321	0.00513722
WYETH	0	0.693147	1.94591	1	0.134305	1.89183	0.226488	295410558	0.0778309	7	0.285714	19.5039	0.00477794
WYETH	0	0.693147	1.94591	1	0.0955846	2.88476	0.250869	334078350	0.147812	7	0.285714	19.6269	0.00338499
WYETH	0.0357366	1.09861	1.94591	1	-0.0598019	1.58555	0.323647	179265021	-0.0741273	7	0.428571	19.0044	0.00547939
WYETH	0	1.09861	1.94591	1	0.017039	9.98078	0.350366	1.49157e+08	0.00167713	7	0.428571	18.8205	0.00676351
WYETH	0.0531402	1.09861	1.94591	1	0.101681	0.996488	0.321207	140312907	0.32194	7	0.428571	18.7594	0.00834124
WYETH	0.0213931	1.09861	1.94591	1	0.113808	1.02468	0.219929	122116299	0.0301303	7	0.428571	18.6205	0.0107645
WYETH	0	0	1.94591	0	0.0198757	4.03603	0.292821	2.27529e+08	-0.00961013	7	0.142857	19.2428	0.00530584
WYETH	0	0	1.94591	0	-0.05159	3.97516	0.332918	632616450	-0.0195756	7	0.142857	20.2654	0.00172821
WYETH	0	0	1.94591	0	0.0189251	2.27521	0.325701	326970300	-0.124403	7	0.142857	19.6054	0.00348889
WYETH	0	0.549306	1.94591	0.5	0.0366231	3.71473	0.307157	2.73067e+08	-0.531822	7	0.142857	19.4252	0.00448434
WYETH	0	0.183102	1.94591	0.166667	0.00131938	3.3217	0.321925	2.84056e+08	-0.100276	7	0.142857	19.4647	0.00602578
